# Supplementary material for: Antibodies to Enteroviruses in Cerebrospinal Fluid of Patients with Acute Flaccid Myelitis
Source: mBio. 2019 Aug 13;10(4):e01903-19. doi: 10.1128/mBio.01903-19 (PMC6692520; doi:10.1128/mBio.01903-19)
Supplement: TABLE S1 [file mBio.01903-19-st001.xlsx]

## Sheet: Sheet1
Table S1. The enterovirus sequences from GenBank used as input to design the high-density peptide microarray.
	EV-A		EV-B		EV-C		EV-D
1	YP_009505603	Coxsackievirus_A2	AAD46138	Coxsackievirus_B2	NP_041277	Enterovirus_C	AKQ43512	Enterovirus_D68
2	AUF49650	Coxsackievirus_A2	CAA54783	Echovirus_E12	AMS03992	Human_poliovirus_1	AUW27286	Enterovirus_D68
3	AGO64293	Coxsackievirus_A2	AAQ73089	Echovirus_E29	ACS88250	Human_poliovirus_1	ARD27305	Enterovirus_D68
4	APA31999	Coxsackievirus_A2	AAQ73093	Echovirus_E33	AAQ03599	Human_poliovirus_1	ANG56888	Enterovirus_D68
5	AWU78817	Coxsackievirus_A2	AFV25598	Echovirus_E6	ACS88251	Human_poliovirus_1	AJE30275	Enterovirus_D68
6	AWU78816	Coxsackievirus_A2	AAQ73083	Echovirus_E20	AAM09803	Human_poliovirus_1	AKC43565	Enterovirus_D68
7	AWU78815	Coxsackievirus_A2	APW91090	Echovirus_E33	ACS88255	Human_poliovirus_1	AOR17432	Enterovirus_D68
8	AGO64294	Coxsackievirus_A2	AKL88020	Enterovirus_B	AUD09227	Human_poliovirus_1	AKC43566	Enterovirus_D68
9	ARU09499	Coxsackievirus_A2	AAQ73094	Echovirus_E4	AUD09231	Human_poliovirus_1	AGC00381	Enterovirus_D68
10	ANQ47259	Coxsackievirus_A2	ASZ69778	Echovirus_E3	ACZ05039	Human_poliovirus_1	AZL49233	Enterovirus_D68
11	ANQ47258	Coxsackievirus_A2	ANQ31703	Echovirus_E33	ACS88252	Human_poliovirus_1	AJE30261	Enterovirus_D68
12	ALB72925	Coxsackievirus_A2	AVI00994	Echovirus_E3	ADB12452	Human_poliovirus_1	AJE30259	Enterovirus_D68
13	AGO64296	Coxsackievirus_A2	ANQ31683	Echovirus_E33	AAM09804	Human_poliovirus_1	AJP15519	Enterovirus_D68
14	ATP75715	Coxsackievirus_A2	AWX63812	Echovirus_E12	AAL75969	Human_poliovirus_1	AJE30264	Enterovirus_D68
15	ARU09500	Coxsackievirus_A2	AAQ73090	Echovirus_E3	AIB00452	Human_poliovirus_1	AJE30260	Enterovirus_D68
16	ALB72927	Coxsackievirus_A2	AHY03306	Echovirus_E20	ACZ05040	Human_poliovirus_1	AOR17437	Enterovirus_D68
17	ARU09498	Coxsackievirus_A2	ATG80398	Echovirus_E4	CAD23059	Human_poliovirus_1	AJP15522	Enterovirus_D68
18	AXA13053	Coxsackievirus_A2	AIY58060	Echovirus_E3	AAQ03172	Human_poliovirus_1	AKQ43518	Enterovirus_D68
19	ATP75718	Coxsackievirus_A2	ATP75759	Echovirus_E6	AAQ03170	Human_poliovirus_1	AJE30258	Enterovirus_D68
20	ATP75717	Coxsackievirus_A2	BAD44701	Echovirus_E4	ACF16825	Human_poliovirus_1	AKQ43519	Enterovirus_D68
21	ATP75720	Coxsackievirus_A2	AAQ73097	Enterovirus_B69	ACF16822	Human_poliovirus_1	AJE30263	Enterovirus_D68
22	AUF49638	Coxsackievirus_A2	CAH61520	Echovirus_E3	AIB00481	Human_poliovirus_1	AJE30262	Enterovirus_D68
23	ATP75722	Coxsackievirus_A2	ANQ31685	Echovirus_E4	AAQ03183	Human_poliovirus_1	AKC43568	Enterovirus_D68
24	AWU65859	Coxsackievirus_A2	AMD82548	Echovirus_E3	AUD09235	Human_poliovirus_1	ANJ61550	Enterovirus_D68
25	AEJ54592	Coxsackievirus_A2	ACX33135	Echovirus_E3	ALI31817	Human_poliovirus_1	AKQ43520	Enterovirus_D68
26	ATY38890	Coxsackievirus_A2	AUG59420	Enterovirus_B69	AIB00471	Human_poliovirus_1	ALT66861	Enterovirus_D68
27	ATP75721	Coxsackievirus_A2	AUD08535	Echovirus_E11	AIB00465	Human_poliovirus_1	AOR17470	Enterovirus_D68
28	ATP75719	Coxsackievirus_A2	AUO29156	Echovirus_E6	AIB00458	Human_poliovirus_1	APO40561	Enterovirus_D68
29	ATP75716	Coxsackievirus_A2	AMD82550	Echovirus_E6	ACS88253	Human_poliovirus_1	AIT52325	Enterovirus_D68
30	ALB72924	Coxsackievirus_A2	AKE33309	Echovirus_E6	AUD09277	Human_poliovirus_1	AJE30265	Enterovirus_D68
31	ATP75714	Coxsackievirus_A2	AUD08537	Echovirus_E11	AIB00487	Human_poliovirus_1	AIA24394	Enterovirus_D68
32	ALB72926	Coxsackievirus_A2	BAD44698	Echovirus_E4	AIB00470	Human_poliovirus_1	AFM73548	Enterovirus_D68
33	ALB72928	Coxsackievirus_A2	ADM83416	Echovirus_E6	AIB00461	Human_poliovirus_1	AJE30267	Enterovirus_D68
34	AAG15272	Coxsackievirus_A2	AXP11726	Echovirus_E6	AAQ03192	Human_poliovirus_1	AOR17449	Enterovirus_D68
35	AUF49666	Coxsackievirus_A2	AUD08524	Echovirus_E11	AAQ03187	Human_poliovirus_1	ART88065	Enterovirus_D68
36	AUF49661	Coxsackievirus_A2	ANQ31698	Echovirus_E3	AUD09270	Human_poliovirus_1	AOR17446	Enterovirus_D68
37	AUF49662	Coxsackievirus_A2	ACI23463	Echovirus_E4	AIB00448	Human_poliovirus_1	ART88063	Enterovirus_D68
38	AWU78826	Coxsackievirus_A4	AXN77382	Echovirus_E11	AIB00473	Human_poliovirus_1	AKN24920	Enterovirus_D68
39	AWU78818	Coxsackievirus_A4	AUO29151	Echovirus_E3	AIB00393	Human_poliovirus_1	AKN24922	Enterovirus_D68
40	AWU78819	Coxsackievirus_A4	AUD08532	Echovirus_E11	AAL75970	Human_poliovirus_1	AKD00609	Enterovirus_D68
41	ASW20959	Coxsackievirus_A4	AAX23955	Enterovirus_B	AIB00401	Human_poliovirus_1	AKD00606	Enterovirus_D68
42	AWU78825	Coxsackievirus_A4	AAX23956	Enterovirus_B	AAQ03190	Human_poliovirus_1	AKD00608	Enterovirus_D68
43	ATP75726	Coxsackievirus_A4	AYD61416	Echovirus_E6	AAQ03173	Human_poliovirus_1	AKD00604	Enterovirus_D68
44	AYE89279	Coxsackievirus_A4	AGC54438	Echovirus_E6	ACF16821	Human_poliovirus_1	AKD00610	Enterovirus_D68
45	SJK83358	Coxsackievirus_A4	AXP11723	Echovirus_E6	AIB00483	Human_poliovirus_1	AKD00603	Enterovirus_D68
46	AXL95318	Coxsackievirus_A4	AUD08523	Echovirus_E11	AIB00480	Human_poliovirus_1	AKN24923	Enterovirus_D68
47	AWU78827	Coxsackievirus_A4	AUD08526	Echovirus_E11	AIB00476	Human_poliovirus_1	AKD00605	Enterovirus_D68
48	AWU78822	Coxsackievirus_A4	AMD82549	Echovirus_E6	AIB00447	Human_poliovirus_1	AKD00607	Enterovirus_D68
49	AWU78824	Coxsackievirus_A4	BAK57456	Echovirus_E3	AIB00442	Human_poliovirus_1	AOR17438	Enterovirus_D68
50	AWU78821	Coxsackievirus_A4	BAK57453	Echovirus_E3	AAQ03180	Human_poliovirus_1	AOR17450	Enterovirus_D68
51	AXL95323	Coxsackievirus_A4	AUF49635	Echovirus_E6	AAQ03186	Human_poliovirus_1	ABL61316	Human_enterovirus_94
52	ALB73009	Coxsackievirus_A4	AUD08527	Echovirus_E11	ACF16826	Human_poliovirus_1	ABK88241	Human_enterovirus_94
53	AJO60889	Coxsackievirus_A4	AUD08531	Echovirus_E11	ACF16824	Human_poliovirus_1	NP_040760	Enterovirus_D
54	AAR38842	Coxsackievirus_A4	AAG17621	Human_echovirus_1_(strain_Bryson)	AIB00474	Human_poliovirus_1	ABA43708	Human_enterovirus_70
55	AWU78820	Coxsackievirus_A4	BAK57455	Echovirus_E3	AIB00468	Human_poliovirus_1	AOR17473	Enterovirus_D68
56	ATP75725	Coxsackievirus_A4	BAK57454	Echovirus_E3	AIB00412	Human_poliovirus_1	AOR17460	Enterovirus_D68
57	ATP75724	Coxsackievirus_A4	BAK57451	Echovirus_E3	AAQ03174	Human_poliovirus_1	BAW35310	Enterovirus_D68
58	AEJ54593	Coxsackievirus_A4	BAK57450	Echovirus_E3	AAQ03185	Human_poliovirus_1	BAW35332	Enterovirus_D68
59	AJO60888	Coxsackievirus_A4	BAK57449	Echovirus_E3	AAQ03171	Human_poliovirus_1	BAW35308	Enterovirus_D68
60	AMD82547	Coxsackievirus_A4	AUD08525	Echovirus_E11	ACZ05036	Human_poliovirus_1	AOR17468	Enterovirus_D68
61	AAR38846	Coxsackievirus_A8	ARR74572	Echovirus_E6	CAC95225	Human_poliovirus_1	AOR17452	Enterovirus_D68
62	AJC11325	Coxsackievirus_A8	ANQ31689	Echovirus_E6	AIB00479	Human_poliovirus_1	BAW35317	Enterovirus_D68
63	ALB73002	Coxsackievirus_A8	AXL95326	Echovirus_E11	AIB00462	Human_poliovirus_1	BAJ76890	Enterovirus_D68
64	AJC11327	Coxsackievirus_A8	BAK57452	Echovirus_E3	AIB00460	Human_poliovirus_1	BAW35329	Enterovirus_D68
65	AJC11329	Coxsackievirus_A8	BAK57446	Echovirus_E3	AIB00450	Human_poliovirus_1	BAW35336	Enterovirus_D68
66	AJC11330	Coxsackievirus_A8	AIY22184	Echovirus_E11	BAD72854	Human_poliovirus_1	BAW35341	Enterovirus_D68
67	AJC11328	Coxsackievirus_A8	AXL95322	Echovirus_E6	BAD72856	Human_poliovirus_1	BAW35334	Enterovirus_D68
68	AAR38841	Coxsackievirus_A3	SPS68038	Echovirus_E6	AKJ87738	Enterovirus_C	BAW35322	Enterovirus_D68
69	AWU78854	Coxsackievirus_A8	AEJ84503	Echovirus_E6	AAQ03168	Human_poliovirus_1	BAJ76862	Enterovirus_D68
70	AWU78855	Coxsackievirus_A8	AUD08528	Echovirus_E11	BAD72853	Human_poliovirus_1	BAW35335	Enterovirus_D68
71	AAR38847	Coxsackievirus_A10	ABC70995	Echovirus_E6	AIB00488	Human_poliovirus_1	BAW35314	Enterovirus_D68
72	SCQ05684	Coxsackievirus_A16	BAM44536	Echovirus_E6	AIB00486	Human_poliovirus_1	BAJ76884	Enterovirus_D68
73	AKR53677	Coxsackievirus_A8	AWX63399	Echovirus_E3	AIB00482	Human_poliovirus_1	BAJ76880	Enterovirus_D68
74	AIW62941	Coxsackievirus_A6	BAD44700	Echovirus_E4	AIB00472	Human_poliovirus_1	BAW35333	Enterovirus_D68
75	BAU68132	Coxsackievirus_A6	AGV00138	Echovirus_E6	AIB00443	Human_poliovirus_1	BAJ76888	Enterovirus_D68
76	BBG06685	Coxsackievirus_A6	BAM44539	Echovirus_E6	AAQ04764	Human_poliovirus_1	AOR17466	Enterovirus_D68
77	BBG06686	Coxsackievirus_A6	ADM83417	Echovirus_E6	ACF16827	Human_poliovirus_1	AOR17465	Enterovirus_D68
78	ARR29294	Coxsackievirus_A6	APW91137	Echovirus_E6	AIB00484	Human_poliovirus_1	BAW35321	Enterovirus_D68
79	AOS88560	Coxsackievirus_A6	AUD08543	Echovirus_E11	AAQ03188	Human_poliovirus_1	AOR17458	Enterovirus_D68
80	SJK83362	Coxsackievirus_A6	BAD44699	Echovirus_E4	BAD72855	Human_poliovirus_1	AOR17467	Enterovirus_D68
81	AWQ35889	Coxsackievirus_A6	AIY22185	Echovirus_E11	AIB00475	Human_poliovirus_1	AOR17461	Enterovirus_D68
82	ARR29308	Coxsackievirus_A6	BAM44538	Echovirus_E6	ACF16828	Human_poliovirus_1	BAW35315	Enterovirus_D68
83	APW79095	Coxsackievirus_A6	AXP11724	Echovirus_E13	AAQ03189	Human_poliovirus_1	AOR17457	Enterovirus_D68
84	BBG06693	Coxsackievirus_A6	ATP75747	Echovirus_E3	ANV28235	Human_poliovirus_1	BAW35307	Enterovirus_D68
85	BBG06677	Coxsackievirus_A6	AXQ00219	Echovirus_E19	AFJ79956	Human_poliovirus_1	BAW35306	Enterovirus_D68
86	BAU68131	Coxsackievirus_A6	BAK57448	Echovirus_E3	AFJ79957	Human_poliovirus_1	AYA29194	Enterovirus_D
87	AJO60891	Coxsackievirus_A6	AUD08545	Echovirus_E11	AAS57685	Human_poliovirus_1
88	BAO37617	Coxsackievirus_A6	APW91136	Echovirus_E20	ANV28234	Human_poliovirus_1
89	AWU78848	Coxsackievirus_A6	AGV00137	Echovirus_E6	ANV28262	Human_poliovirus_1
90	ATP75734	Coxsackievirus_A6	AUD08542	Echovirus_E11	ANV28244	Human_poliovirus_1
91	APT68345	Coxsackievirus_A6	AUD08546	Echovirus_E11	ANV28233	Human_poliovirus_1
92	BAU68129	Coxsackievirus_A6	AXL95336	Echovirus_E11	ACF16829	Human_poliovirus_1
93	AWU78847	Coxsackievirus_A6	AQV09961	Echovirus_E11	ANV28237	Human_poliovirus_1
94	AVQ94411	Coxsackievirus_A6	AJW32185	Enterovirus_B	AAX23607	Human_poliovirus_1
95	ARR29300	Coxsackievirus_A6	AAQ73095	Echovirus_E6	AUD08518	Human_poliovirus_1
96	APW79079	Coxsackievirus_A6	BAK57447	Echovirus_E3	ANV28248	Human_poliovirus_1
97	APT68363	Coxsackievirus_A6	AUD08539	Echovirus_E11	ADP20655	Human_poliovirus_1
98	ALB72954	Coxsackievirus_A6	AFK29633	Echovirus_E6	ANV28245	Human_poliovirus_1
99	ALB72946	Coxsackievirus_A6	AUD08540	Echovirus_E11	ANV28232	Human_poliovirus_1
100	ALB72942	Coxsackievirus_A6	AUD08533	Echovirus_E11	ANV28261	Human_poliovirus_1
101	SJK83361	Coxsackievirus_A6	AET37231	Echovirus_E30	ANV28246	Human_poliovirus_1
102	AFO12665	Coxsackievirus_A6	AUD08547	Echovirus_E11	AAG27138	Human_poliovirus_1
103	BBG06704	Coxsackievirus_A6	AXL95325	Echovirus_E11	ADP20656	Human_poliovirus_1
104	AXH81620	Coxsackievirus_A6	AET37233	Echovirus_E30	ADP20654	Human_poliovirus_1
105	ARR29295	Coxsackievirus_A6	AUN27642	Echovirus_E19	ANV28236	Human_poliovirus_1
106	APT68341	Coxsackievirus_A6	ATP75749	Echovirus_E3	AAQ10894	Human_poliovirus_1
107	BAO37618	Coxsackievirus_A6	CAC82172	Echovirus_E11	AAG27151	Human_poliovirus_1
108	BBG06684	Coxsackievirus_A6	AXP79058	Echovirus_E19	AAQ10897	Human_poliovirus_1
109	BBG06681	Coxsackievirus_A6	AUD08529	Echovirus_E11	AGV79289	Human_poliovirus_1
110	AFN53722	Coxsackievirus_A6	AAL39121	Echovirus_E19	AAP37265	Human_poliovirus_1
111	ARR29303	Coxsackievirus_A6	ABC70994	Echovirus_E6	AAG27166	Human_poliovirus_1
112	APW79083	Coxsackievirus_A6	AOW41918	Echovirus_E33	AAG27146	Human_poliovirus_1
113	APT68361	Coxsackievirus_A6	CAE12182	Echovirus_E11	ACF16830	Human_poliovirus_1
114	APT68362	Coxsackievirus_A6	ABV00677	Echovirus_E11	AGS09871	Human_poliovirus_1
115	AKZ66533	Coxsackievirus_A6	AAQ73081	Echovirus_E19	AAX23604	Human_poliovirus_1
116	AJO60886	Coxsackievirus_A6	AUD08544	Echovirus_E11	AAC33744	Human_poliovirus_1
117	AJO60884	Coxsackievirus_A6	AUD08541	Echovirus_E11	AGS09868	Human_poliovirus_1
118	AFO12669	Coxsackievirus_A6	ANQ31702	Echovirus_E19	AAG27168	Human_poliovirus_1
119	BBG06688	Coxsackievirus_A6	AAL39113	Echovirus_E11	AAQ10895	Human_poliovirus_1
120	AVQ94472	Coxsackievirus_A6	AUD08530	Echovirus_E11	AAQ10896	Human_poliovirus_1
121	AVQ94432	Coxsackievirus_A6	CAE12177	Echovirus_E11	AGS09869	Human_poliovirus_1
122	ARR29307	Coxsackievirus_A6	SPS68035	Echovirus_E1	AAX23603	Human_poliovirus_1
123	ARR29305	Coxsackievirus_A6	AXP11722	Echovirus_E11	AAG27167	Human_poliovirus_1
124	APT68344	Coxsackievirus_A6	AJF23329	Echovirus_E11	AUD08522	Human_poliovirus_1
125	APT68360	Coxsackievirus_A6	AAD22106	Enterovirus_Stuttgart_97	AGS09864	Human_poliovirus_1
126	APT68350	Coxsackievirus_A6	AVI00995	Echovirus_E1	AGS09859	Human_poliovirus_1
127	BAU68136	Coxsackievirus_A6	CAE12180	Echovirus_E11	ANA67904	Human_poliovirus_1
128	ALB72960	Coxsackievirus_A6	CAE12179	Echovirus_E11	ABV60429	Human_poliovirus_1
129	AKN22173	Coxsackievirus_A6	AXP11725	Echovirus_E11	AHZ90136	Human_poliovirus_1
130	AYA29413	Coxsackievirus_A6	CAE12181	Echovirus_E11	AAQ14568	Human_poliovirus_1
131	AFO12666	Coxsackievirus_A6	AFN55129	Echovirus_E1	ANA67900	Human_poliovirus_1
132	BBG06696	Coxsackievirus_A6	AAQ04840	Echovirus_E6	ABV60428	Human_poliovirus_1
133	BBG06695	Coxsackievirus_A6	AAS45635	Enterovirus_B	ABV60433	Human_poliovirus_1
134	BBG06694	Coxsackievirus_A6	AAS45641	Enterovirus_B	ABV60432	Human_poliovirus_1
135	BBG06679	Coxsackievirus_A6	P29813	Echovirus_11_(strain_Gregory)	AAX23606	Human_poliovirus_1
136	AWU78837	Coxsackievirus_A6	ACV04423	Echovirus_E6	ANA67903	Human_poliovirus_1
137	AWQ35890	Coxsackievirus_A6	AJA74399	Enterovirus_B	ABV60419	Human_poliovirus_1
138	AVQ94428	Coxsackievirus_A6	AAS45640	Enterovirus_B	AHZ90137	Human_poliovirus_1
139	AVQ94453	Coxsackievirus_A6	AAL39117	Echovirus_E11	ABV60418	Human_poliovirus_1
140	ARR29304	Coxsackievirus_A6	AFD33726	Coxsackievirus_A9	AHZ90552	Human_poliovirus_1
141	APW79104	Coxsackievirus_A6	AUF49658	Coxsackievirus_A9	ABQ52095	Human_poliovirus_1
142	APW79082	Coxsackievirus_A6	AAY98496	Echovirus_E11	AGS09860	Human_poliovirus_1
143	APT68342	Coxsackievirus_A6	O91734	Echovirus_1_(strain_Farouk_/_ATCC_VR-1038)	ABQ52096	Human_poliovirus_1
144	APT68359	Coxsackievirus_A6	AAS45630	Enterovirus_B	CAB64658	Human_poliovirus_1
145	APT68357	Coxsackievirus_A6	AKE33312	Echovirus_E30	AGS09867	Human_poliovirus_1
146	AJO60892	Coxsackievirus_A6	BAI87838	Echovirus_E13	ABQ52097	Human_poliovirus_1
147	AJO60879	Coxsackievirus_A6	AAS45634	Enterovirus_B	AHZ90135	Human_poliovirus_1
148	AJF36121	Coxsackievirus_A6	AAS45637	Enterovirus_B	ABQ52098	Human_poliovirus_1
149	AJF36113	Coxsackievirus_A6	ALB75014	Coxsackievirus_A9	ABQ52099	Human_poliovirus_1
150	AYA29412	Coxsackievirus_A6	SPS68028	Coxsackievirus_A9	AET35055	Human_poliovirus_1
151	BBG06690	Coxsackievirus_A6	CAA62257	Echovirus_E25	AEM06543	Human_poliovirus_1
152	BBG06676	Coxsackievirus_A6	ARB07836	Coxsackievirus_A9	AIS92400	Human_poliovirus_1
153	ARR29297	Coxsackievirus_A6	ANQ31701	Coxsackievirus_A9	ABQ52093	Human_poliovirus_1
154	ARR29296	Coxsackievirus_A6	ANQ31699	Coxsackievirus_A9	ABQ52085	Human_poliovirus_1
155	APW79081	Coxsackievirus_A6	AAS45638	Enterovirus_B	ABQ52103	Human_poliovirus_1
156	APT68364	Coxsackievirus_A6	AAS45632	Enterovirus_B	ABQ52082	Human_poliovirus_1
157	APS85798	Coxsackievirus_A6	BAI87837	Echovirus_E13	AIS92396	Human_poliovirus_1
158	ANT96616	Coxsackievirus_A6	ABW20462	Echovirus_E11	ABQ52091	Human_poliovirus_1
159	BAU68135	Coxsackievirus_A6	AUF49637	Coxsackievirus_A9	ABQ52108	Human_poliovirus_1
160	ALB72958	Coxsackievirus_A6	AKE33315	Coxsackievirus_A9	AIS92399	Human_poliovirus_1
161	ALB72936	Coxsackievirus_A6	ACV04424	Echovirus_E6	AIS92398	Human_poliovirus_1
162	BBG06691	Coxsackievirus_A6	BAI87840	Echovirus_E13	ABQ52106	Human_poliovirus_1
163	BBG06680	Coxsackievirus_A6	ABW20460	Echovirus_E11	ABQ52083	Human_poliovirus_1
164	AWU78851	Coxsackievirus_A6	AXN77380	Coxsackievirus_A9	ABQ52104	Human_poliovirus_1
165	AWU78845	Coxsackievirus_A6	CAB40216	Echovirus_E30	ABQ52092	Human_poliovirus_1
166	AVQ94429	Coxsackievirus_A6	AUF49674	Coxsackievirus_A9	ABQ52086	Human_poliovirus_1
167	AUF49646	Coxsackievirus_A6	AFN25850	Coxsackievirus_A9	ABQ52100	Human_poliovirus_1
168	ATP75733	Coxsackievirus_A6	AAL39108	Echovirus_E11	ABQ52087	Human_poliovirus_1
169	APW79084	Coxsackievirus_A6	ACB14878	Echovirus_E11	ABQ52080	Human_poliovirus_1
170	APS85801	Coxsackievirus_A6	AAX23959	Enterovirus_B	ABQ52101	Human_poliovirus_1
171	BAU68144	Coxsackievirus_A6	AXL95319	Coxsackievirus_A9	ABQ52105	Human_poliovirus_1
172	AJF36111	Coxsackievirus_A6	AUF49631	Coxsackievirus_A9	ABQ52081	Human_poliovirus_1
173	BBG06687	Coxsackievirus_A6	ACA21427	Echovirus_E11	ABQ52089	Human_poliovirus_1
174	BBG06713	Coxsackievirus_A6	ALB73001	Coxsackievirus_A9	ABQ52102	Human_poliovirus_1
175	AWU78850	Coxsackievirus_A6	ABW20461	Echovirus_E11	ABQ52094	Human_poliovirus_1
176	AWU78849	Coxsackievirus_A6	AEM77055	Echovirus_E11	ABQ52107	Human_poliovirus_1
177	AWU78852	Coxsackievirus_A6	ANQ31700	Coxsackievirus_A9	ABQ52110	Human_poliovirus_1
178	AVQ94423	Coxsackievirus_A6	AAS45636	Enterovirus_B	ABQ52090	Human_poliovirus_1
179	AVQ94380	Coxsackievirus_A6	BAI87839	Echovirus_E13	ABQ52109	Human_poliovirus_1
180	ARR29309	Coxsackievirus_A6	AAQ73086	Echovirus_E25	CAA24445	Human_poliovirus_1
181	APW79094	Coxsackievirus_A6	AEM77054	Echovirus_E11	CAB64659	Human_poliovirus_1
182	APT68343	Coxsackievirus_A6	CAE12178	Echovirus_E11	AAL33795	Human_poliovirus_1
183	BAU68143	Coxsackievirus_A6	BAD27269	Echovirus_E13	AAL33797	Human_poliovirus_1
184	BAU68142	Coxsackievirus_A6	AFN25851	Coxsackievirus_A9	BAH78454	Human_poliovirus_1
185	AJO60894	Coxsackievirus_A6	ABN13621	Echovirus_E30	BAH78184	Human_poliovirus_1
186	AFO12668	Coxsackievirus_A6	Q66474	Echovirus_6_strain_Charles	BAH78209	Human_poliovirus_1
187	BBG06707	Coxsackievirus_A6	AIG14363	Coxsackievirus_A9	BAH78466	Human_poliovirus_1
188	BBG06700	Coxsackievirus_A6	ATP75737	Coxsackievirus_A9	BAH78521	Human_poliovirus_1
189	BBG06703	Coxsackievirus_A6	BAD27268	Echovirus_E13	BAH78417	Human_poliovirus_1
190	BBG06678	Coxsackievirus_A6	ACA21428	Echovirus_E11	BAH78262	Human_poliovirus_1
191	AWU78846	Coxsackievirus_A6	AFD33728	Coxsackievirus_A9	BAH78375	Human_poliovirus_1
192	AWU78839	Coxsackievirus_A6	ABN13622	Echovirus_E30	BAH78367	Human_poliovirus_1
193	AVQ94417	Coxsackievirus_A6	AEM77050	Echovirus_E11	BAH78185	Human_poliovirus_1
194	AVQ94462	Coxsackievirus_A6	ACB14880	Echovirus_E11	BAH78444	Human_poliovirus_1
195	AVQ94375	Coxsackievirus_A6	ACB14877	Echovirus_E11	BAH78319	Human_poliovirus_1
196	ATP75732	Coxsackievirus_A6	AWN09260	Enterovirus_B	BAH78303	Human_poliovirus_1
197	APW79087	Coxsackievirus_A6	BAD27266	Echovirus_E13	BAH78436	Human_poliovirus_1
198	APT68365	Coxsackievirus_A6	ACA21429	Echovirus_E11	BAH78412	Human_poliovirus_1
199	ALB72933	Coxsackievirus_A6	ACA21426	Echovirus_E11	BAH78288	Human_poliovirus_1
200	AJO60893	Coxsackievirus_A6	ARB07388	Echovirus_E30	BAH78413	Human_poliovirus_1
201	AJF36120	Coxsackievirus_A6	AMD82546	Coxsackievirus_A9	BAH78283	Human_poliovirus_1
202	AJF36110	Coxsackievirus_A6	AIY22186	Echovirus_E11	BAH78338	Human_poliovirus_1
203	AFO12670	Coxsackievirus_A6	AFA26358	Echovirus_E30	BAH78302	Human_poliovirus_1
204	BBG06675	Coxsackievirus_A6	AFD33727	Coxsackievirus_A9	BAH78308	Human_poliovirus_1
205	AVQ94383	Coxsackievirus_A6	BAD27270	Echovirus_E13	BAH78286	Human_poliovirus_1
206	AVQ94463	Coxsackievirus_A6	ASS34089	Echovirus_E30	BAH78270	Human_poliovirus_1
207	ARR29302	Coxsackievirus_A6	ACB14879	Echovirus_E11	BAH78300	Human_poliovirus_1
208	APW79105	Coxsackievirus_A6	AHJ14762	Echovirus_E30	BAH78269	Human_poliovirus_1
209	APW79085	Coxsackievirus_A6	AAX23962	Enterovirus_B	BAH78240	Human_poliovirus_1
210	APW79086	Coxsackievirus_A6	AAX23961	Enterovirus_B	BAH78219	Human_poliovirus_1
211	APS85800	Coxsackievirus_A6	ALB73004	Coxsackievirus_A9	BAH78512	Human_poliovirus_1
212	APR72755	Coxsackievirus_A6	AAL69623	Simian_agent_5	BAH78424	Human_poliovirus_1
213	ALB72932	Coxsackievirus_A6	CAC39010	Echovirus_E30	BAH78355	Human_poliovirus_1
214	AIM40216	Coxsackievirus_A6	BAD27267	Echovirus_E13	BAH78256	Human_poliovirus_1
215	BBG06692	Coxsackievirus_A6	AGS38339	Echovirus_E30	BAH78433	Human_poliovirus_1
216	BBG06717	Coxsackievirus_A6	AUF49663	Echovirus_E30	BAH78352	Human_poliovirus_1
217	AVQ94441	Coxsackievirus_A6	ATP75754	Echovirus_E30	BAH78369	Human_poliovirus_1
218	AVQ94416	Coxsackievirus_A6	ABB45874	Echovirus_E30	BAH78299	Human_poliovirus_1
219	AVQ94420	Coxsackievirus_A6	AIE44759	Echovirus_E30	BAH78406	Human_poliovirus_1
220	AVQ94406	Coxsackievirus_A6	CAC39015	Echovirus_E30	BAH78397	Human_poliovirus_1
221	AVQ94444	Coxsackievirus_A6	APW91138	Echovirus_E6	BAH78452	Human_poliovirus_1
222	AVQ94455	Coxsackievirus_A6	ABF82247	Echovirus_E30	BAH78311	Human_poliovirus_1
223	AVQ94445	Coxsackievirus_A6	AVI05000	Echovirus_E30	BAH78307	Human_poliovirus_1
224	AVQ94427	Coxsackievirus_A6	ACV04425	Echovirus_E30	BAH78364	Human_poliovirus_1
225	AVQ94457	Coxsackievirus_A6	ANQ31697	Echovirus_E30	BAH78261	Human_poliovirus_1
226	AVQ94419	Coxsackievirus_A6	AIE44757	Echovirus_E30	BAH78350	Human_poliovirus_1
227	AVQ94473	Coxsackievirus_A6	CAB40217	Echovirus_E30	BAH78349	Human_poliovirus_1
228	ARR29299	Coxsackievirus_A6	ANQ31696	Echovirus_E30	BAH78245	Human_poliovirus_1
229	APW79080	Coxsackievirus_A6	AGC54440	Echovirus_E30	BAH78434	Human_poliovirus_1
230	APT68355	Coxsackievirus_A6	AFY23012	Echovirus_E30	BAH78388	Human_poliovirus_1
231	AOS88562	Coxsackievirus_A6	AVI05001	Echovirus_E30	BAH78471	Human_poliovirus_1
232	BAU68140	Coxsackievirus_A6	AVI00996	Echovirus_E30	BAH78275	Human_poliovirus_1
233	ALB72959	Coxsackievirus_A6	ATP75756	Echovirus_E30	BAH78258	Human_poliovirus_1
234	ALB72950	Coxsackievirus_A6	AJD80555	Coxsackievirus_A9	BAH78229	Human_poliovirus_1
235	ALB72939	Coxsackievirus_A6	CAC39011	Echovirus_E30	BAH78197	Human_poliovirus_1
236	BBG06702	Coxsackievirus_A6	ATP75745	Echovirus_E25	BAH78254	Human_poliovirus_1
237	BBG06705	Coxsackievirus_A6	ATP75746	Echovirus_E25	BAH78386	Human_poliovirus_1
238	BBG06701	Coxsackievirus_A6	ACR78240	Enterovirus_B	BAH78250	Human_poliovirus_1
239	BAL14292	Coxsackievirus_A6	AFD33729	Coxsackievirus_A9	BAH78356	Human_poliovirus_1
240	AWU78830	Coxsackievirus_A6	AVI04999	Echovirus_E30	BAH78404	Human_poliovirus_1
241	AWU78841	Coxsackievirus_A6	ATU07259	Echovirus_E30	BAH78361	Human_poliovirus_1
242	AWU78835	Coxsackievirus_A6	AMD82545	Echovirus_E30	BAH78295	Human_poliovirus_1
243	AWU78838	Coxsackievirus_A6	AAX49550	Echovirus_E30	BAH78279	Human_poliovirus_1
244	AWQ35891	Coxsackievirus_A6	P21404	Human_coxsackievirus_A9_(strain_Griggs)	BAH78441	Human_poliovirus_1
245	AWQ35886	Coxsackievirus_A6	AJO61168	Human_enterovirus_107	BAH78353	Human_poliovirus_1
246	AVQ94456	Coxsackievirus_A6	AAL39118	Echovirus_E11	BAH78284	Human_poliovirus_1
247	AVQ94454	Coxsackievirus_A6	ANP43768	Echovirus_E25	BAH78381	Human_poliovirus_1
248	AVQ94426	Coxsackievirus_A6	AUF49625	Echovirus_E25	BAH78271	Human_poliovirus_1
249	AVQ94424	Coxsackievirus_A6	AJD80554	Coxsackievirus_A9	BAH78265	Human_poliovirus_1
250	AVQ94425	Coxsackievirus_A6	ATP75753	Echovirus_E30	AAF43033	Human_poliovirus_1_Mahoney
251	AVQ94385	Coxsackievirus_A6	AAQ73084	Echovirus_E21	BAH78385	Human_poliovirus_1
252	AVQ94391	Coxsackievirus_A6	AVM86033	Echovirus_E7	BAH78278	Human_poliovirus_1
253	AVQ94388	Coxsackievirus_A6	ANP43767	Echovirus_E25	BAH78217	Human_poliovirus_1
254	ARU09503	Coxsackievirus_A6	AUF49626	Echovirus_E25	AAF43034	Human_poliovirus_1_Mahoney
255	APW79093	Coxsackievirus_A6	ATP75744	Echovirus_E25	BAH78399	Human_poliovirus_1
256	APW79078	Coxsackievirus_A6	AAQ73076	Echovirus_E13	BAH78363	Human_poliovirus_1
257	APW79089	Coxsackievirus_A6	ASU43933	Echovirus_E25	BAH78205	Human_poliovirus_1
258	APW79100	Coxsackievirus_A6	AAX23960	Enterovirus_B	CAJ01903	Human_poliovirus_2
259	ANT96614	Coxsackievirus_A6	AUO29153	Echovirus_E7	CCV01564	Human_poliovirus_2
260	BAU68137	Coxsackievirus_A6	AGC03214	Enterovirus_B85	ABK20866	Human_poliovirus_2
261	BAU68134	Coxsackievirus_A6	AWU65865	Echovirus_E7	AGA12372	Human_poliovirus_2
262	AJF36118	Coxsackievirus_A6	AVM86032	Echovirus_E7	ABV00575	Enterovirus_C
263	AJF36115	Coxsackievirus_A6	AWU65869	Echovirus_E7	ADR82079	Human_poliovirus_2
264	AFN89223	Coxsackievirus_A6	AIG92834	Echovirus_E7	ACN78837	Human_poliovirus_2
265	BBG06697	Coxsackievirus_A6	SPS68040	Echovirus_E7	AUD09269	Human_poliovirus_2
266	AWU78840	Coxsackievirus_A6	AWU65864	Echovirus_E7	ABV00572	Enterovirus_C
267	AVQ94393	Coxsackievirus_A6	AUF49624	Echovirus_E25	ANV28269	Human_poliovirus_2
268	AVQ94409	Coxsackievirus_A6	SPS68039	Echovirus_E7	ACD78139	Human_poliovirus_2
269	AVQ94460	Coxsackievirus_A6	AXH81621	Echovirus_E7	AGA12359	Human_poliovirus_2
270	AVQ94435	Coxsackievirus_A6	AWU65870	Echovirus_E7	CAJ29003	Human_poliovirus_2
271	AVQ94382	Coxsackievirus_A6	AUO29157	Echovirus_E7	AUD09288	Human_poliovirus_2
272	ARR29306	Coxsackievirus_A6	AUF49651	Echovirus_E7	ACD78135	Human_poliovirus_2
273	APW79098	Coxsackievirus_A6	BAG70420	Human_enterovirus_107	AAP68875	Human_poliovirus_2
274	APW79103	Coxsackievirus_A6	AUF49676	Echovirus_E25	AAP37261	Human_poliovirus_2
275	APT68358	Coxsackievirus_A6	CAA62259	Echovirus_E25	AUD09257	Human_poliovirus_2
276	APT68349	Coxsackievirus_A6	AMK74873	Echovirus_E7	AUD08519	Human_poliovirus_2
277	BAU68146	Coxsackievirus_A6	AWU65868	Echovirus_E7	AIA58177	Human_poliovirus_2
278	ALB72956	Coxsackievirus_A6	AVM86034	Echovirus_E7	AGA12448	Human_poliovirus_2
279	ALB72949	Coxsackievirus_A6	AGC54439	Echovirus_E25	ADR82076	Human_poliovirus_2
280	AYC76756	Coxsackievirus_A6	AXQ00218	Echovirus_E7	AUD09254	Human_poliovirus_2
281	AAR38844	Coxsackievirus_A6	AJD14709	Echovirus_E25	AUD09261	Human_poliovirus_2
282	BBG06683	Coxsackievirus_A6	CAA62258	Echovirus_E25	AIB00525	Human_poliovirus_2
283	BBG06699	Coxsackievirus_A6	AUO29152	Echovirus_E7	AGA12643	Human_poliovirus_2
284	AXL95320	Coxsackievirus_A6	AAL37155	Echovirus_E30	AGA12357	Human_poliovirus_2
285	AVQ94469	Coxsackievirus_A6	AUF49644	Echovirus_E7	AUF49673	Human_poliovirus_2
286	AVQ94438	Coxsackievirus_A6	ADG63656	Echovirus_E25	AUD09282	Human_poliovirus_2
287	AVQ94449	Coxsackievirus_A6	AKE33310	Echovirus_E7	ANV28263	Human_poliovirus_2
288	AVQ94389	Coxsackievirus_A6	AAX47036	Enterovirus_B82	ABK20867	Human_poliovirus_2
289	AQX83085	Coxsackievirus_A6	AAQ73096	Echovirus_E7	ACX53673	Human_poliovirus_2
290	APW79073	Coxsackievirus_A6	ABB13485	Echovirus_E7	ACD78147	Human_poliovirus_2
291	APW79088	Coxsackievirus_A6	AXL95327	Echovirus_E7	ACD78144	Human_poliovirus_2
292	APW79097	Coxsackievirus_A6	ACV04426	Echovirus_E30	ACD78138	Human_poliovirus_2
293	APT68354	Coxsackievirus_A6	AKA43773	Echovirus_E7	ACS34682	Human_poliovirus_2
294	APT68353	Coxsackievirus_A6	CAA10383	Echovirus_E30	AGA12757	Human_poliovirus_2
295	ALB72972	Coxsackievirus_A10	AAK85710	Echovirus_E7	AGA12729	Human_poliovirus_2
296	AJF36124	Coxsackievirus_A6	AVM86035	Echovirus_E7	AGA12615	Human_poliovirus_2
297	BAO37616	Coxsackievirus_A6	Q9WN78	Echovirus_30_(strain_Bastianni)	AGA12561	Human_poliovirus_2
298	AYC76755	Coxsackievirus_A6	AAX47044	Enterovirus_B101	ABV00573	Enterovirus_C
299	BBG06709	Coxsackievirus_A6	AXN77379	Echovirus_E9	ADR82077	Human_poliovirus_2
300	AWU78843	Coxsackievirus_A6	AAQ04839	Echovirus_E7	AUD09274	Human_poliovirus_2
301	AWU78833	Coxsackievirus_A6			AUD09284	Human_poliovirus_2
302	AVQ94405	Coxsackievirus_A6			AUD09255	Human_poliovirus_2
303	AVQ94410	Coxsackievirus_A6			ANV28260	Human_poliovirus_2
304	AVQ94446	Coxsackievirus_A6			ANV28258	Human_poliovirus_2
305	AVQ94399	Coxsackievirus_A6			ANV28251	Human_poliovirus_2
306	AVQ94384	Coxsackievirus_A6			ANV28242	Human_poliovirus_2
307	APW79077	Coxsackievirus_A6			ANV28238	Human_poliovirus_2
308	APW79091	Coxsackievirus_A6			ANV28231	Human_poliovirus_2
309	APW79096	Coxsackievirus_A6			AKV94022	Human_poliovirus_2
310	APS85799	Coxsackievirus_A6			AGA12358	Human_poliovirus_2
311	ANT96617	Coxsackievirus_A6			ABV00571	Enterovirus_C
312	ANT96611	Coxsackievirus_A6			AIB00511	Human_poliovirus_2
313	ALB72941	Coxsackievirus_A6			ACD78133	Human_poliovirus_2
314	BAO37619	Coxsackievirus_A6			AGA12524	Human_poliovirus_2
315	AVQ94465	Coxsackievirus_A6			AGA12362	Human_poliovirus_2
316	AVQ94470	Coxsackievirus_A6			ABV00569	Enterovirus_C
317	AVQ94471	Coxsackievirus_A6			ABV00568	Enterovirus_C
318	AVQ94447	Coxsackievirus_A6			AUD09226	Human_poliovirus_2
319	AVQ94437	Coxsackievirus_A6			ANV28257	Human_poliovirus_2
320	AVQ94395	Coxsackievirus_A6			ABK20868	Human_poliovirus_2
321	AVQ94448	Coxsackievirus_A6			AGA12385	Human_poliovirus_2
322	AVQ94450	Coxsackievirus_A6			AGA12370	Human_poliovirus_2
323	ATI08957	Coxsackievirus_A6			ABV00567	Enterovirus_C
324	ARR29311	Coxsackievirus_A6			AUD09233	Human_poliovirus_2
325	APW79076	Coxsackievirus_A6			ALI31818	Human_poliovirus_2
326	APT68351	Coxsackievirus_A6			AIB00527	Human_poliovirus_2
327	AJO60882	Coxsackievirus_A6			AGA12409	Human_poliovirus_2
328	AJF36114	Coxsackievirus_A6			AGA12364	Human_poliovirus_2
329	AII78466	Coxsackievirus_A6			AAP37264	Human_poliovirus_2
330	AVQ94404	Coxsackievirus_A6			ANV28249	Human_poliovirus_2
331	AVQ94396	Coxsackievirus_A6			CCV01565	Human_poliovirus_2
332	AVQ94415	Coxsackievirus_A6			CAJ01902	Human_poliovirus_2
333	ARR29298	Coxsackievirus_A6			AAP37262	Human_poliovirus_2
334	APT68366	Coxsackievirus_A6			AUS83689	Human_poliovirus_2
335	ALB72951	Coxsackievirus_A6			ANV28240	Human_poliovirus_2
336	AJO60881	Coxsackievirus_A6			ANC60476	Human_poliovirus_2
337	AEY79508	Coxsackievirus_A6			AIB00524	Human_poliovirus_2
338	BBG06710	Coxsackievirus_A6			AIB00516	Human_poliovirus_2
339	BBG06716	Coxsackievirus_A6			AIA58175	Human_poliovirus_2
340	BBG06708	Coxsackievirus_A6			AGA12517	Human_poliovirus_2
341	AVQ94436	Coxsackievirus_A6			CAJ01904	Human_poliovirus_2
342	AVQ94466	Coxsackievirus_A6			AUD09253	Human_poliovirus_2
343	ATI08958	Coxsackievirus_A6			AUD09262	Human_poliovirus_2
344	APT68348	Coxsackievirus_A6			ANV28266	Human_poliovirus_2
345	ALB72938	Coxsackievirus_A6			ANV28264	Human_poliovirus_2
346	AVQ94458	Coxsackievirus_A6			ANV28243	Human_poliovirus_2
347	ARR29301	Coxsackievirus_A6			AGA12376	Human_poliovirus_2
348	AWU78831	Coxsackievirus_A6			ABV00574	Enterovirus_C
349	AVQ94440	Coxsackievirus_A6			CAJ29001	Human_poliovirus_2
350	ARU09502	Coxsackievirus_A6			AAP68876	Human_poliovirus_2
351	AYC76758	Coxsackievirus_A6			AUD09244	Human_poliovirus_2
352	BBG06706	Coxsackievirus_A6			ANV28253	Human_poliovirus_2
353	APW79075	Coxsackievirus_A6			ANC60477	Human_poliovirus_2
354	BBG06718	Coxsackievirus_A6			ALI31819	Human_poliovirus_2
355	BBG06715	Coxsackievirus_A6			ACD78148	Human_poliovirus_2
356	AOS88563	Coxsackievirus_A6			AGA12503	Human_poliovirus_2
357	AOS88561	Coxsackievirus_A6			AGA12368	Human_poliovirus_2
358	AEY85206	Coxsackievirus_A6			ADR82078	Human_poliovirus_2
359	AVQ94418	Coxsackievirus_A6			ACN78836	Human_poliovirus_2
360	ALB72937	Coxsackievirus_A6			ANV28270	Human_poliovirus_2
361	BBG06712	Coxsackievirus_A6			AIB00518	Human_poliovirus_2
362	BBG06711	Coxsackievirus_A6			AHK61123	Human_poliovirus_2
363	AQZ26612	Coxsackievirus_A10			AUD09260	Human_poliovirus_2
364	ALB72940	Coxsackievirus_A6			ANV28255	Human_poliovirus_2
365	AYN07397	Coxsackievirus_A6			ANC60475	Human_poliovirus_2
366	AKN35164	Coxsackievirus_A6			AIB00507	Human_poliovirus_2
367	AWU78829	Coxsackievirus_A5			ACD78137	Human_poliovirus_2
368	AEY85208	Coxsackievirus_A6			AHK61124	Human_poliovirus_2
369	SJK83360	Coxsackievirus_A5			AGA12462	Human_poliovirus_2
370	APW79072	Coxsackievirus_A6			AGA12392	Human_poliovirus_2
371	ALB72957	Coxsackievirus_A6			CAJ29002	Human_poliovirus_2
372	ARU09504	Coxsackievirus_A10			ANV28239	Human_poliovirus_2
373	AQZ26616	Coxsackievirus_A10			AIT71004	Human_poliovirus_2
374	APM88375	Coxsackievirus_A10			AUD09267	Human_poliovirus_2
375	SCQ05683	Coxsackievirus_A16			ANV28267	Human_poliovirus_2
376	ALB72930	Coxsackievirus_A5			AHK61126	Human_poliovirus_2
377	AQZ26617	Coxsackievirus_A10			AGW83676	Human_poliovirus_2
378	SJK83359	Coxsackievirus_A5			AGA12539	Human_poliovirus_2
379	ATI08955	Coxsackievirus_A6			AGA12506	Human_poliovirus_2
380	ATI08956	Coxsackievirus_A6			AGA12360	Human_poliovirus_2
381	AWU78828	Coxsackievirus_A5			AAP37263	Human_poliovirus_2
382	BAU68127	Coxsackievirus_A6			ANV28265	Human_poliovirus_2
383	BAO37615	Coxsackievirus_A6			AKV94027	Human_poliovirus_2
384	SJK83370	Coxsackievirus_A10			AKV94025	Human_poliovirus_2
385	AEJ54594	Coxsackievirus_A5			AIB00530	Human_poliovirus_2
386	ATP75711	Coxsackievirus_A10			AIA58176	Human_poliovirus_2
387	ALB72955	Coxsackievirus_A6			AGA12618	Human_poliovirus_2
388	SJK83371	Coxsackievirus_A10			AGA12575	Human_poliovirus_2
389	BBG06682	Coxsackievirus_A6			AGA12459	Human_poliovirus_2
390	AAR38848	Coxsackievirus_A12			AGA12457	Human_poliovirus_2
391	ALB72935	Coxsackievirus_A6			AGA12361	Human_poliovirus_2
392	ALB72929	Coxsackievirus_A5			AUD09263	Human_poliovirus_2
393	ALB72976	Coxsackievirus_A10			AUD09238	Human_poliovirus_2
394	BAU68128	Coxsackievirus_A6			AKC92706	Human_poliovirus_2
395	SJK83372	Coxsackievirus_A10			AHK61128	Human_poliovirus_2
396	ATP75728	Coxsackievirus_A5			AHK61127	Human_poliovirus_2
397	ATP75727	Coxsackievirus_A5			AGA12707	Human_poliovirus_2
398	AEY85207	Coxsackievirus_A6			AGA12443	Human_poliovirus_2
399	ALB72934	Coxsackievirus_A6			ANV28250	Human_poliovirus_2
400	ALU66466	Enterovirus_A89			AGA12725	Human_poliovirus_2
401	AAR38843	Coxsackievirus_A5			AGA12583	Human_poliovirus_2
402	AUF49640	Coxsackievirus_A10			AGA12567	Human_poliovirus_2
403	ALB72945	Coxsackievirus_A6			AGA12534	Human_poliovirus_2
404	ALB72931	Coxsackievirus_A5			AGA12514	Human_poliovirus_2
405	AIE89768	Coxsackievirus_A12			AGA12479	Human_poliovirus_2
406	AIE89767	Coxsackievirus_A12			AGA12451	Human_poliovirus_2
407	AYC76759	Coxsackievirus_A6			ANV28256	Human_poliovirus_2
408	AFR77803	Enterovirus_A90			AMN38450	Human_poliovirus_2
409	AAV41051	Enterovirus_A90			AGA12748	Human_poliovirus_2
410	AQZ26620	Coxsackievirus_A10			AGA12702	Human_poliovirus_2
411	AAW30684	Enterovirus_A90			AGA12689	Human_poliovirus_2
412	AFR77804	Enterovirus_A90			AGA12590	Human_poliovirus_2
413	BAD95475	Enterovirus_A90			AGA12585	Human_poliovirus_2
414	AWU78860	Coxsackievirus_A10			AGA12574	Human_poliovirus_2
415	AAW30696	Enterovirus_A89			AGA12507	Human_poliovirus_2
416	AFR77805	Enterovirus_A90			AGA12481	Human_poliovirus_2
417	ANZ90271	Coxsackievirus_A10			AGA12430	Human_poliovirus_2
418	AXB87371	Enterovirus_A90			AAO88056	Human_poliovirus_2
419	AXB87375	Enterovirus_A90			AGA12741	Human_poliovirus_2
420	ARB48782	Coxsackievirus_A10			AGA12675	Human_poliovirus_2
421	AAW30683	Enterovirus_A89			AGA12468	Human_poliovirus_2
422	AQZ26622	Coxsackievirus_A10			AGA12427	Human_poliovirus_2
423	AXB87374	Enterovirus_A90			AGA12424	Human_poliovirus_2
424	AWU78859	Coxsackievirus_A10			P06210	Poliovirus_type_2_strain_Lansing
425	ATU75293	Coxsackievirus_A10			AUD09287	Human_poliovirus_2
426	ALB72971	Coxsackievirus_A10			ANC60478	Human_poliovirus_2
427	ALB72961	Coxsackievirus_A10			AHF48784	Human_poliovirus_2
428	AQZ26618	Coxsackievirus_A10			AGA12739	Human_poliovirus_2
429	ANZ90276	Coxsackievirus_A10			AGA12730	Human_poliovirus_2
430	AEJ54595	Coxsackievirus_A10			AGA12718	Human_poliovirus_2
431	ANT96625	Coxsackievirus_A10			AGA12695	Human_poliovirus_2
432	ALB72964	Coxsackievirus_A10			AGA12692	Human_poliovirus_2
433	AXB87373	Enterovirus_A90			AGA12621	Human_poliovirus_2
434	AXB87372	Enterovirus_A90			AGA12589	Human_poliovirus_2
435	AWU78864	Coxsackievirus_A10			AGA12508	Human_poliovirus_2
436	ANT96621	Coxsackievirus_A10			AGA12465	Human_poliovirus_2
437	ANZ90274	Coxsackievirus_A10			AGA12445	Human_poliovirus_2
438	ALB72974	Coxsackievirus_A10			AGA12397	Human_poliovirus_2
439	AQZ26619	Coxsackievirus_A10			AAX85706	Human_poliovirus_2
440	ANT96619	Coxsackievirus_A10			AKV94024	Human_poliovirus_2
441	ALB72965	Coxsackievirus_A10			AGA12755	Human_poliovirus_2
442	ALB72963	Coxsackievirus_A10			AGA12749	Human_poliovirus_2
443	AJK93557	Coxsackievirus_A10			AGA12733	Human_poliovirus_2
444	AJD39295	Coxsackievirus_A10			AGA12719	Human_poliovirus_2
445	AQZ26610	Coxsackievirus_A10			AGA12687	Human_poliovirus_2
446	AQZ26623	Coxsackievirus_A10			AGA12679	Human_poliovirus_2
447	ANT96623	Coxsackievirus_A10			AGA12662	Human_poliovirus_2
448	ALB72975	Coxsackievirus_A10			AGA12655	Human_poliovirus_2
449	ARU09507	Coxsackievirus_A10			AGA12650	Human_poliovirus_2
450	ALB72968	Coxsackievirus_A10			AGA12649	Human_poliovirus_2
451	AQZ26613	Coxsackievirus_A10			AGA12648	Human_poliovirus_2
452	AAW30697	Enterovirus_A90			AGA12635	Human_poliovirus_2
453	AEY79503	Coxsackievirus_A10			AGA12595	Human_poliovirus_2
454	ARU09506	Coxsackievirus_A10			AGA12543	Human_poliovirus_2
455	AOR57086	Coxsackievirus_A5			AGA12502	Human_poliovirus_2
456	AQZ26611	Coxsackievirus_A10			AGA12464	Human_poliovirus_2
457	ANZ90272	Coxsackievirus_A10			AGA12402	Human_poliovirus_2
458	AJK93552	Coxsackievirus_A10			ADU20411	Human_poliovirus_2
459	AEY79500	Coxsackievirus_A10			AGA12752	Human_poliovirus_2
460	AWU78861	Coxsackievirus_A10			AGA12732	Human_poliovirus_2
461	ALB72973	Coxsackievirus_A10			AGA12629	Human_poliovirus_2
462	SJK83374	Coxsackievirus_A10			AGA12568	Human_poliovirus_2
463	AEY79499	Coxsackievirus_A10			AGA12542	Human_poliovirus_2
464	AQZ26621	Coxsackievirus_A10			AGA12540	Human_poliovirus_2
465	ALB72943	Coxsackievirus_A6			AGA12528	Human_poliovirus_2
466	ANZ90279	Coxsackievirus_A10			AGA12495	Human_poliovirus_2
467	SJK83373	Coxsackievirus_A10			AGA12482	Human_poliovirus_2
468	ALB72962	Coxsackievirus_A10			AGA12456	Human_poliovirus_2
469	ANZ90270	Coxsackievirus_A10			AGA12408	Human_poliovirus_2
470	AAW30699	Enterovirus_A90			AGA12405	Human_poliovirus_2
471	ALB72969	Coxsackievirus_A10			AGA12728	Human_poliovirus_2
472	AJK93551	Coxsackievirus_A10			AGA12720	Human_poliovirus_2
473	AJK93554	Coxsackievirus_A10			AGA12716	Human_poliovirus_2
474	AJK93553	Coxsackievirus_A10			AGA12685	Human_poliovirus_2
475	AAW30685	Enterovirus_A91			AGA12684	Human_poliovirus_2
476	AAW30700	Enterovirus_A91			AGA12677	Human_poliovirus_2
477	AJK93556	Coxsackievirus_A10			AGA12647	Human_poliovirus_2
478	AOH73257	Coxsackievirus_A10			AGA12627	Human_poliovirus_2
479	ANZ90278	Coxsackievirus_A10			AGA12565	Human_poliovirus_2
480	AOH73256	Coxsackievirus_A10			AGA12553	Human_poliovirus_2
481	AAW30698	Enterovirus_A90			AGA12493	Human_poliovirus_2
482	ALB72977	Coxsackievirus_A10			AGA12485	Human_poliovirus_2
483	ALB72970	Coxsackievirus_A10			AGA12466	Human_poliovirus_2
484	ALB72947	Coxsackievirus_A6			AGA12413	Human_poliovirus_2
485	ANZ90275	Coxsackievirus_A10			AGA12379	Human_poliovirus_2
486	AJK93555	Coxsackievirus_A10			AGA12371	Human_poliovirus_2
487	ATP75712	Coxsackievirus_A10			AHK61122	Human_poliovirus_2
488	ALB72966	Coxsackievirus_A10			AGA12758	Human_poliovirus_2
489	AJK93558	Coxsackievirus_A10			AGA12668	Human_poliovirus_2
490	ANZ90280	Coxsackievirus_A10			AGA12641	Human_poliovirus_2
491	ANZ90277	Coxsackievirus_A10			AGA12623	Human_poliovirus_2
492	SCQ05682	Coxsackievirus_A16			AGA12558	Human_poliovirus_2
493	AEK80016	Enterovirus_A76			AGA12531	Human_poliovirus_2
494	AAW30689	Enterovirus_A76			AGA12489	Human_poliovirus_2
495	AAW30687	Enterovirus_A76			AGA12469	Human_poliovirus_2
496	AAW30688	Enterovirus_A76			AGA12446	Human_poliovirus_2
497	AAW30692	Enterovirus_A76			AGA12440	Human_poliovirus_2
498	AAW30682	Enterovirus_A76			AGA12438	Human_poliovirus_2
499	AAW30694	Enterovirus_A76			AGA12418	Human_poliovirus_2
500	AAW30691	Enterovirus_A76			AGA12388	Human_poliovirus_2
501	AAW30693	Enterovirus_A76			AGA12375	Human_poliovirus_2
502	AAW30686	Enterovirus_A76			AGA12743	Human_poliovirus_2
503	AAW30690	Enterovirus_A76			AGA12714	Human_poliovirus_2
504	ABV25904	Enterovirus_A92			AGA12699	Human_poliovirus_2
505	APC23163	Simian_enterovirus_46			AGA12670	Human_poliovirus_2
506	AAL69626	Simian_enterovirus_19			AGA12669	Human_poliovirus_2
507	ALB72944	Coxsackievirus_A6			AGA12667	Human_poliovirus_2
508	APC23160	Simian_enterovirus_46			AGA12602	Human_poliovirus_2
509	AWU78867	Coxsackievirus_A16			AGA12596	Human_poliovirus_2
510	ANT96629	Coxsackievirus_A16			AGA12588	Human_poliovirus_2
511	AEA36683	Coxsackievirus_A16			AGA12584	Human_poliovirus_2
512	AWU78869	Coxsackievirus_A16			AGA12582	Human_poliovirus_2
513	APC23153	Simian_enterovirus_19			AGA12525	Human_poliovirus_2
514	ARU09511	Coxsackievirus_A16			AGA12496	Human_poliovirus_2
515	AQX83084	Coxsackievirus_A16			AGA12473	Human_poliovirus_2
516	AVX33596	Coxsackievirus_A16			AGA12414	Human_poliovirus_2
517	ADG57605	Coxsackievirus_A16			AKV94026	Human_poliovirus_2
518	SCQ05669	Coxsackievirus_A16			AGA12731	Human_poliovirus_2
519	AGO01888	Coxsackievirus_A16			AGA12726	Human_poliovirus_2
520	ARU09509	Coxsackievirus_A16			AGA12717	Human_poliovirus_2
521	AGA37386	Coxsackievirus_A16			AGA12712	Human_poliovirus_2
522	AGA37385	Coxsackievirus_A16			AGA12711	Human_poliovirus_2
523	ABV25903	Simian_enterovirus_46			AGA12690	Human_poliovirus_2
524	AEZ49610	Coxsackievirus_A16			AGA12686	Human_poliovirus_2
525	AUF49641	Coxsackievirus_A16			AGA12674	Human_poliovirus_2
526	AFK93187	Coxsackievirus_A16			AGA12652	Human_poliovirus_2
527	ARU09512	Coxsackievirus_A16			AGA12620	Human_poliovirus_2
528	ARU09510	Coxsackievirus_A16			AGA12619	Human_poliovirus_2
529	SCQ05676	Coxsackievirus_A16			AGA12599	Human_poliovirus_2
530	ANT96627	Coxsackievirus_A16			AGA12594	Human_poliovirus_2
531	ALB72983	Coxsackievirus_A16			AGA12556	Human_poliovirus_2
532	AGO01893	Coxsackievirus_A16			AGA12545	Human_poliovirus_2
533	SCQ05665	Coxsackievirus_A16			AGA12536	Human_poliovirus_2
534	AKN89892	Coxsackievirus_A16			AGA12523	Human_poliovirus_2
535	ALB72948	Coxsackievirus_A6			AGA12501	Human_poliovirus_2
536	AGV98961	Coxsackievirus_A16			AGA12434	Human_poliovirus_2
537	AGO01892	Coxsackievirus_A16			AGA12433	Human_poliovirus_2
538	AGO01887	Coxsackievirus_A16			AGA12426	Human_poliovirus_2
539	AFN65694	Coxsackievirus_A16			AGA12411	Human_poliovirus_2
540	AXP79066	Coxsackievirus_A16			AGA12396	Human_poliovirus_2
541	AWU78865	Coxsackievirus_A16			AGA12753	Human_poliovirus_2
542	AVX33602	Coxsackievirus_A16			AGA12747	Human_poliovirus_2
543	AVX33594	Coxsackievirus_A16			AGA12746	Human_poliovirus_2
544	AGA37384	Coxsackievirus_A16			AGA12723	Human_poliovirus_2
545	AGA37380	Coxsackievirus_A16			AGA12705	Human_poliovirus_2
546	SCQ05661	Coxsackievirus_A16			AGA12673	Human_poliovirus_2
547	AIY27445	Enterovirus_A			AGA12624	Human_poliovirus_2
548	AIU44172	Coxsackievirus_A16			AGA12622	Human_poliovirus_2
549	AHV82108	Coxsackievirus_A16			AGA12600	Human_poliovirus_2
550	AGO01891	Coxsackievirus_A16			AGA12566	Human_poliovirus_2
551	AFN65692	Coxsackievirus_A16			AGA12541	Human_poliovirus_2
552	AFN65691	Coxsackievirus_A16			AGA12521	Human_poliovirus_2
553	AUD86053	Coxsackievirus_A16			AGA12498	Human_poliovirus_2
554	AOP13014	Coxsackievirus_A16			AGA12497	Human_poliovirus_2
555	AGA37377	Coxsackievirus_A16			AGA12404	Human_poliovirus_2
556	ALB72981	Coxsackievirus_A16			AGA12401	Human_poliovirus_2
557	AIY27444	Enterovirus_A			AGA12400	Human_poliovirus_2
558	ACI25595	Coxsackievirus_A16			AGA12365	Human_poliovirus_2
559	AGC82916	Coxsackievirus_A16			AGA12363	Human_poliovirus_2
560	APC23159	Simian_enterovirus_19			CCV01563	Human_poliovirus_2
561	APM86435	Coxsackievirus_A16			AGA12751	Human_poliovirus_2
562	SCQ05668	Coxsackievirus_A16			AGA12745	Human_poliovirus_2
563	SCQ05667	Coxsackievirus_A16			AGA12744	Human_poliovirus_2
564	SCQ05657	Coxsackievirus_A16			AGA12697	Human_poliovirus_2
565	AJD79910	Coxsackievirus_A16			AGA12661	Human_poliovirus_2
566	AEX92838	Coxsackievirus_A16			AGA12631	Human_poliovirus_2
567	SCQ05680	Coxsackievirus_A16			AGA12578	Human_poliovirus_2
568	SCQ05674	Coxsackievirus_A16			AGA12573	Human_poliovirus_2
569	SCQ05670	Coxsackievirus_A16			AGA12513	Human_poliovirus_2
570	AHK12886	Coxsackievirus_A16			AGA12478	Human_poliovirus_2
571	AXG50777	Coxsackievirus_A16			AGA12429	Human_poliovirus_2
572	AVK40358	Coxsackievirus_A16			ADP20658	Human_poliovirus_2
573	ASJ77390	Coxsackievirus_A16			AGA12740	Human_poliovirus_2
574	SCQ05678	Coxsackievirus_A16			AGA12737	Human_poliovirus_2
575	AGV98959	Coxsackievirus_A16			AGA12736	Human_poliovirus_2
576	AFN65690	Coxsackievirus_A16			AGA12727	Human_poliovirus_2
577	ADG57602	Coxsackievirus_A16			AGA12691	Human_poliovirus_2
578	Q9QF31	CVA16_(strain_Tainan/5079/98)			AGA12681	Human_poliovirus_2
579	AVX33597	Coxsackievirus_A16			AGA12676	Human_poliovirus_2
580	ASM58485	Coxsackievirus_A16			AGA12672	Human_poliovirus_2
581	SCQ05671	Coxsackievirus_A16			AGA12617	Human_poliovirus_2
582	ALB72980	Coxsackievirus_A16			AGA12606	Human_poliovirus_2
583	AKE33314	Coxsackievirus_A16			AGA12572	Human_poliovirus_2
584	AVX33599	Coxsackievirus_A16			AGA12520	Human_poliovirus_2
585	ARU09508	Coxsackievirus_A16			AGA12515	Human_poliovirus_2
586	APM86434	Coxsackievirus_A16			AGA12505	Human_poliovirus_2
587	ALB72982	Coxsackievirus_A16			AGA12484	Human_poliovirus_2
588	AGV98963	Coxsackievirus_A16			AGA12452	Human_poliovirus_2
589	AEQ59482	Coxsackievirus_A16			AGA12421	Human_poliovirus_2
590	AHJ78647	Coxsackievirus_A16			AFJ79959	Human_poliovirus_2
591	AWU78866	Coxsackievirus_A16			AFJ79958	Human_poliovirus_2
592	SCQ05679	Coxsackievirus_A16			ACD78145	Human_poliovirus_2
593	SCQ05659	Coxsackievirus_A16			AGA12759	Human_poliovirus_2
594	AGO01894	Coxsackievirus_A16			AGA12653	Human_poliovirus_2
595	AGC60010	Coxsackievirus_A16			AGA12645	Human_poliovirus_2
596	AAV54187	Coxsackievirus_A16			AGA12626	Human_poliovirus_2
597	AXL95324	Coxsackievirus_A16			AGA12616	Human_poliovirus_2
598	AEQ59481	Coxsackievirus_A16			AGA12613	Human_poliovirus_2
599	SCQ05681	Coxsackievirus_A16			AGA12610	Human_poliovirus_2
600	AWU78868	Coxsackievirus_A16			AGA12564	Human_poliovirus_2
601	AVX33598	Coxsackievirus_A16			AGA12533	Human_poliovirus_2
602	SJK83365	Coxsackievirus_A7			AGA12509	Human_poliovirus_2
603	AGI15205	Coxsackievirus_A16			AGA12499	Human_poliovirus_2
604	AFN65696	Coxsackievirus_A16			AGA12477	Human_poliovirus_2
605	AFN65695	Coxsackievirus_A16			AGA12454	Human_poliovirus_2
606	ABX55895	Coxsackievirus_A16			AGA12416	Human_poliovirus_2
607	AQX83082	Coxsackievirus_A16			AGA12403	Human_poliovirus_2
608	AGV98964	Coxsackievirus_A16			AGA12378	Human_poliovirus_2
609	AGV98958	Coxsackievirus_A16			ACD78141	Human_poliovirus_2
610	AFP89668	Coxsackievirus_A16			AGA12688	Human_poliovirus_2
611	AXL95328	Coxsackievirus_A16			AGA12682	Human_poliovirus_2
612	AVT50794	CV_A16_(strain_CVA16-GZ)			AGA12660	Human_poliovirus_2
613	ADZ11088	Coxsackievirus_A7			AGA12614	Human_poliovirus_2
614	AAX83076	Coxsackievirus_A16			AGA12609	Human_poliovirus_2
615	AGV98953	Coxsackievirus_A16			AGA12592	Human_poliovirus_2
616	SJK83368	Coxsackievirus_A7			AGA12569	Human_poliovirus_2
617	SJK83364	Coxsackievirus_A7			AGA12560	Human_poliovirus_2
618	AGC60011	Coxsackievirus_A16			AGA12548	Human_poliovirus_2
619	AGV98955	Coxsackievirus_A16			AGA12526	Human_poliovirus_2
620	AGK85257	Coxsackievirus_A16			AGA12476	Human_poliovirus_2
621	AFU67046	Coxsackievirus_A16			AGA12450	Human_poliovirus_2
622	AFP89671	Coxsackievirus_A16			CAA25246	Human_poliovirus_2
623	AAR38845	Coxsackievirus_A7			AGA12708	Human_poliovirus_2
624	AGV98965	Coxsackievirus_A16			AGA12704	Human_poliovirus_2
625	AGV98957	Coxsackievirus_A16			AGA12698	Human_poliovirus_2
626	SJK83366	Coxsackievirus_A7			AGA12683	Human_poliovirus_2
627	AEZ35250	Coxsackievirus_A16			AGA12663	Human_poliovirus_2
628	AFP89653	Coxsackievirus_A16			AGA12657	Human_poliovirus_2
629	AFP89652	Coxsackievirus_A16			AGA12654	Human_poliovirus_2
630	AEC13061	Coxsackievirus_A16			AGA12638	Human_poliovirus_2
631	AAL69622	Baboon_enterovirus			AGA12637	Human_poliovirus_2
632	AGC23343	Coxsackievirus_A16			AGA12633	Human_poliovirus_2
633	AAL69636	Simian_enterovirus_46			AGA12612	Human_poliovirus_2
634	AAX11439	Coxsackievirus_A16			AGA12571	Human_poliovirus_2
635	SJK83369	Coxsackievirus_A7			AGA12555	Human_poliovirus_2
636	AFP89674	Coxsackievirus_A16			AGA12552	Human_poliovirus_2
637	AFP89651	Coxsackievirus_A16			AGA12537	Human_poliovirus_2
638	AFP89650	Coxsackievirus_A16			AGA12491	Human_poliovirus_2
639	SJK83367	Coxsackievirus_A7			AGA12480	Human_poliovirus_2
640	SJK83363	Coxsackievirus_A7			AGA12458	Human_poliovirus_2
641	AFD23328	Coxsackievirus_A16			AGA12453	Human_poliovirus_2
642	AAX11451	Coxsackievirus_A16			AGA12441	Human_poliovirus_2
643	AAX09996	Coxsackievirus_A16			AGA12439	Human_poliovirus_2
644	AGH70287	Coxsackievirus_A16			AGA12425	Human_poliovirus_2
645	AFP89678	Coxsackievirus_A16			AGA12417	Human_poliovirus_2
646	AFD32987	Coxsackievirus_A7			AGA12399	Human_poliovirus_2
647	AAL69633	Simian_enterovirus_43			AGA12377	Human_poliovirus_2
648	AFP89655	Coxsackievirus_A16			AGA12373	Human_poliovirus_2
649	AFP89654	Coxsackievirus_A16			AEI25508	Human_poliovirus_2
650	AFE85519	Coxsackievirus_A16			CAJ01900	Human_poliovirus_2
651	AEN79439	Coxsackievirus_A16			AAO45820	Human_poliovirus_2
652	AFK08984	Coxsackievirus_A16			AGW83678	Human_poliovirus_2
653	SCQ05664	Coxsackievirus_A16			AGA12576	Human_poliovirus_2
654	AAX11450	Coxsackievirus_A16			AGA12563	Human_poliovirus_2
655	AAX11448	Coxsackievirus_A16			AGA12463	Human_poliovirus_2
656	AAX11445	Coxsackievirus_A16			AGA12407	Human_poliovirus_2
657	AGV98960	Coxsackievirus_A16			AGA12406	Human_poliovirus_2
658	AGV98954	Coxsackievirus_A16			AGA12665	Human_poliovirus_2
659	AFP89672	Coxsackievirus_A16			AGA12664	Human_poliovirus_2
660	AAX11441	Coxsackievirus_A16			AGA12549	Human_poliovirus_2
661	AAX11434	Coxsackievirus_A16			AGA12522	Human_poliovirus_2
662	AFP89667	Coxsackievirus_A16			AGA12449	Human_poliovirus_2
663	AGV98962	Coxsackievirus_A16			AGA12422	Human_poliovirus_2
664	AWD06689	Coxsackievirus_A16			AGA12393	Human_poliovirus_2
665	AAX10003	Coxsackievirus_A16			AGA12383	Human_poliovirus_2
666	AFS89622	Coxsackievirus_A16			AGW83679	Human_poliovirus_2
667	AFP89666	Coxsackievirus_A16			AGA12640	Human_poliovirus_2
668	AAX11444	Coxsackievirus_A16			AGA12608	Human_poliovirus_2
669	AAX10004	Coxsackievirus_A16			AGA12607	Human_poliovirus_2
670	AAX09998	Coxsackievirus_A16			AGA12604	Human_poliovirus_2
671	AFP89679	Coxsackievirus_A16			AGA12587	Human_poliovirus_2
672	AFP89657	Coxsackievirus_A16			AGA12490	Human_poliovirus_2
673	ADZ11089	Coxsackievirus_A7			AGA12474	Human_poliovirus_2
674	AAX10001	Coxsackievirus_A16			AGA12410	Human_poliovirus_2
675	AAX10006	Coxsackievirus_A16			AGA12384	Human_poliovirus_2
676	AIK01737	Coxsackievirus_A16			AGA12722	Human_poliovirus_2
677	AAX10010	Coxsackievirus_A16			AGA12706	Human_poliovirus_2
678	AAX10009	Coxsackievirus_A16			AGA12700	Human_poliovirus_2
679	AAX11437	Coxsackievirus_A16			AGA12680	Human_poliovirus_2
680	AAX11438	Coxsackievirus_A16			AGA12671	Human_poliovirus_2
681	AAX10002	Coxsackievirus_A16			AGA12483	Human_poliovirus_2
682	AAX11436	Coxsackievirus_A16			AGA12455	Human_poliovirus_2
683	AAX10000	Coxsackievirus_A16			AGA12442	Human_poliovirus_2
684	AAX10005	Coxsackievirus_A16			ANC60479	Human_poliovirus_2
685	AAX11443	Coxsackievirus_A16			AGA12646	Human_poliovirus_2
686	AUN27639	Coxsackievirus_A16			AGA12547	Human_poliovirus_2
687	AAX09997	Coxsackievirus_A16			AGA12488	Human_poliovirus_2
688	AUN27636	Coxsackievirus_A16			AEI25507	Human_poliovirus_2
689	AAX10011	Coxsackievirus_A16			AGW83677	Human_poliovirus_2
690	ANB50105	Coxsackievirus_A16			AGA12544	Human_poliovirus_2
691	AUN27638	Coxsackievirus_A16			AGA12735	Human_poliovirus_2
692	AUN27635	Coxsackievirus_A16			AGA12724	Human_poliovirus_2
693	AUN27633	Coxsackievirus_A16			AGA12518	Human_poliovirus_2
694	AAX11435	Coxsackievirus_A16			AGA12447	Human_poliovirus_2
695	AGV98956	Coxsackievirus_A16			CAJ01901	Human_poliovirus_2
696	BAJ78243	Enterovirus_A71			ADP20660	Human_poliovirus_2
697	BAJ78268	Enterovirus_A71			CAJ20834	Human_poliovirus_2
698	ADZ11086	Coxsackievirus_A7			AGA12709	Human_poliovirus_2
699	AOR50945	Enterovirus_A71			AGA12435	Human_poliovirus_2
700	AXF50692	Enterovirus_A71			ADU20412	Human_poliovirus_2
701	APM86432	Enterovirus_A71			AGA12734	Human_poliovirus_2
702	AJD79911	Enterovirus_A71			AGA12715	Human_poliovirus_2
703	AJD77362	Enterovirus_A71			AGA12659	Human_poliovirus_2
704	ACF21979	Coxsackievirus_A16			AGA12721	Human_poliovirus_2
705	SJK83377	Enterovirus_A71			AGA12694	Human_poliovirus_2
706	AHX57710	Enterovirus_A71			AGA12693	Human_poliovirus_2
707	AHX57694	Enterovirus_A71			AGA12444	Human_poliovirus_2
708	AHX57665	Enterovirus_A71			AGA12395	Human_poliovirus_2
709	NP_042242	Enterovirus_A			CAJ43579	Human_poliovirus_2
710	AFN88507	Enterovirus_A71			CAJ43577	Human_poliovirus_2
711	AVQ54966	Enterovirus_A71			CAJ20832	Human_poliovirus_2
712	ARV85571	Enterovirus_A71			AGA12656	Human_poliovirus_2
713	ARD27152	Enterovirus_A71			AGA12475	Human_poliovirus_2
714	AJD77350	Enterovirus_A71			AGA12431	Human_poliovirus_2
715	AGO64483	Enterovirus_A71			CAL23363	Human_poliovirus_2
716	AHX57761	Enterovirus_A71			CAL23365	Human_poliovirus_2
717	BAJ78244	Enterovirus_A71			AGA12713	Human_poliovirus_2
718	ADV76475	Enterovirus_A71			AGA12471	Human_poliovirus_2
719	AXF50694	Enterovirus_A71			ANV28247	Enterovirus_C
720	AVQ54965	Enterovirus_A71			ACD78143	Human_poliovirus_2
721	AVQ54963	Enterovirus_A71			AGA12701	Human_poliovirus_2
722	AUN27637	Coxsackievirus_A16			CAL23361	Human_poliovirus_2
723	AUN27641	Coxsackievirus_A16			AGA12470	Human_poliovirus_2
724	AMO00804	Enterovirus_A71			AGA12530	Human_poliovirus_2
725	ALX18071	Enterovirus_A71			ACD78149	Human_poliovirus_2
726	AAX09999	Coxsackievirus_A16			AKV94011	Human_poliovirus_2
727	AJD77364	Enterovirus_A71			P23069	Poliovirus_type_2_strain_W-2
728	AHX57770	Enterovirus_A71			AKV94021	Human_poliovirus_2
729	AHX57685	Enterovirus_A71			AEI25506	Human_poliovirus_2
730	AFD03544	Enterovirus_A71			AKV94020	Human_poliovirus_2
731	AEK98144	Enterovirus_A71			AKV94015	Human_poliovirus_2
732	AEK98137	Enterovirus_A71			AKV94014	Human_poliovirus_2
733	AEI99578	Enterovirus_A71			BAA00516	Human_poliovirus_2
734	AAV70118	Coxsackievirus_A16			ANV28254	Human_poliovirus_2
735	BAJ78271	Enterovirus_A71			AKV94019	Human_poliovirus_2
736	AXK59213	Enterovirus_A71			AKV94017	Human_poliovirus_2
737	AVQ55056	Enterovirus_A71			CAD67522	Human_poliovirus_2
738	AMN14079	Enterovirus_A71			AKV94018	Human_poliovirus_2
739	AAD52643	Enterovirus_A71			AEI25505	Human_poliovirus_2
740	AAX11440	Coxsackievirus_A16			AKV94012	Human_poliovirus_2
741	AJD77334	Enterovirus_A71			ANC60480	Human_poliovirus_2
742	AJD77318	Enterovirus_A71			ACD78146	Human_poliovirus_2
743	AIU41582	Enterovirus_A71			AKV94016	Human_poliovirus_2
744	AHX57681	Enterovirus_A71			AEI25509	Human_poliovirus_2
745	AHX57649	Enterovirus_A71			ACD78140	Human_poliovirus_2
746	AFD03546	Enterovirus_A71			ACD78142	Human_poliovirus_2
747	AFA50500	Enterovirus_A71			AKV94013	Human_poliovirus_2
748	AXI69841	Enterovirus_A71			AGA12472	Human_poliovirus_2
749	AEQ29657	Enterovirus_A71			AGA12386	Human_poliovirus_2
750	ATV91619	Enterovirus_A71			AGA12551	Human_poliovirus_2
751	APM86433	Enterovirus_A71			ADU20410	Human_poliovirus_2
752	AOS85285	Enterovirus_A71			ADU20413	Human_poliovirus_2
753	AMO00807	Enterovirus_A71			BAH78204	Human_poliovirus_1
754	AJD77356	Enterovirus_A71			BAH78213	Human_poliovirus_1
755	AHN13895	Enterovirus_A71			ACZ28901	Human_poliovirus_3
756	SJK83379	Enterovirus_A71			AUD08520	Human_poliovirus_3
757	AEK27176	Enterovirus_A71			ACZ28902	Human_poliovirus_3
758	AEC47477	Enterovirus_A			ACZ13359	Human_poliovirus_3
759	BAJ78273	Enterovirus_A71			ACX85867	Human_poliovirus_3
760	BAJ49826	Enterovirus_A71			ACX85861	Human_poliovirus_3
761	AEU04244	Enterovirus_A71			P06209	Poliovirus_type_3_(strain_23127)
762	AFL65915	Enterovirus_A71			ABV00559	Enterovirus_C
763	APT69929	Enterovirus_A71			ACX85868	Human_poliovirus_3
764	AOS85286	Enterovirus_A71			ABV00557	Enterovirus_C
765	AMO00806	Enterovirus_A71			ABV00555	Enterovirus_C
766	ABD36802	Enterovirus_A71			ACX85866	Human_poliovirus_3
767	AJD77369	Enterovirus_A71			ACX85865	Human_poliovirus_3
768	AJD77320	Enterovirus_A71			ACX85862	Human_poliovirus_3
769	ADB98030	Enterovirus_A71			CAC07403	Human_poliovirus_3
770	AHX57732	Enterovirus_A71			AUD08521	Human_poliovirus_3
771	AHX57731	Enterovirus_A71			AKE14408	Enterovirus_C
772	AHX57660	Enterovirus_A71			AUD09265	Human_poliovirus_3
773	AFA50499	Enterovirus_A71			AUD09275	Human_poliovirus_3
774	AEK98143	Enterovirus_A71			ABV00561	Enterovirus_C
775	AEK98138	Enterovirus_A71			ACX85860	Human_poliovirus_3
776	AXF50689	Enterovirus_A71			AUD09259	Human_poliovirus_3
777	AHI04510	Enterovirus_A71			ACF24710	Human_poliovirus_3
778	ASH96805	Enterovirus_A71			ABV00556	Enterovirus_C
779	AFK64752	Enterovirus_A71			ACX85864	Human_poliovirus_3
780	ACD63040	Enterovirus_A71			AUD09292	Human_poliovirus_3
781	AMA66311	Enterovirus_A71			AAO59382	Human_poliovirus_3
782	AAD44710	Enterovirus_A71			P03302	Poliovirus_type_3_(strains_P3/LEON/37_AND_P3/LEON_12A[1]B)
783	ALN12590	Enterovirus_A71			ADA84545	Human_poliovirus_3
784	ALB72995	Enterovirus_A71			ABV00558	Enterovirus_C
785	ALB72994	Enterovirus_A71			AVE14262	Enterovirus_C
786	AKA60615	Enterovirus_A71			AUD09249	Human_poliovirus_3
787	AHN13896	Enterovirus_A71			AUD09246	Human_poliovirus_3
788	AHX57812	Enterovirus_A71			AIB00627	Human_poliovirus_3
789	AHX57788	Enterovirus_A71			AIB00617	Human_poliovirus_3
790	AHX57760	Enterovirus_A71			AUD09268	Human_poliovirus_3
791	AHX57736	Enterovirus_A71			AUD09258	Human_poliovirus_3
792	AHX57722	Enterovirus_A71			AUD09266	Human_poliovirus_3
793	AHX57687	Enterovirus_A71			AIB00631	Human_poliovirus_3
794	AGH30725	Enterovirus_A71			AIB00619	Human_poliovirus_3
795	AFO42821	Enterovirus_A71			ACS34686	Human_poliovirus_3
796	AEK98149	Enterovirus_A71			ABV00562	Enterovirus_C
797	AEC13062	Enterovirus_A71			AUD09243	Human_poliovirus_3
798	CAL36653	Enterovirus_A71			AUD09279	Human_poliovirus_3
799	AEK98534	Enterovirus_A71			AUD09264	Human_poliovirus_3
800	AOS85281	Enterovirus_A71			AUD09228	Human_poliovirus_3
801	ALB72998	Enterovirus_A71			AEM06542	Human_poliovirus_3
802	AJD77357	Enterovirus_A71			AUD09280	Human_poliovirus_3
803	AJD77345	Enterovirus_A71			AUD09240	Human_poliovirus_3
804	AJD77336	Enterovirus_A71			AAA19632	Human_poliovirus_3
805	CDU94019	Enterovirus_A71			ALI31820	Human_poliovirus_3
806	AIA79675	Enterovirus_A71			AIB00630	Human_poliovirus_3
807	AGW50775	Enterovirus_A71			AUD09272	Human_poliovirus_3
808	AYP73814	Enterovirus_A71			AUD09256	Human_poliovirus_3
809	AYC76641	Enterovirus_A			AIB00626	Human_poliovirus_3
810	AHX57808	Enterovirus_A71			CAA25444	Human_poliovirus_3
811	AHX57741	Enterovirus_A71			AUD09247	Human_poliovirus_3
812	AHX57720	Enterovirus_A71			AUD09290	Human_poliovirus_3
813	AHX57670	Enterovirus_A71			AUD09237	Human_poliovirus_3
814	AHX57642	Enterovirus_A71			AMN38451	Human_poliovirus_3
815	AEU10773	Enterovirus_A71			AIB00621	Human_poliovirus_3
816	AEQ61274	Enterovirus_A71			AIB00618	Human_poliovirus_3
817	AEI91790	Enterovirus_A71			AUF49621	Human_poliovirus_3
818	ADJ37050	Enterovirus_A71			AOW41916	Human_poliovirus_3
819	BAJ78274	Enterovirus_A71			AUD09293	Human_poliovirus_3
820	ADX87405	Enterovirus_A71			AOW41917	Human_poliovirus_3
821	BAJ49827	Enterovirus_A71			BAE20392	Enterovirus_C
822	ACJ70062	Enterovirus_A71			AAA19633	Human_poliovirus_3
823	AVV61069	Enterovirus_A71			AIB00624	Human_poliovirus_3
824	AVQ54964	Enterovirus_A71			AIB00616	Human_poliovirus_3
825	ARU09838	Enterovirus_A71			AWU65944	Human_poliovirus_3
826	AQX83054	Enterovirus_A71			AIB00623	Human_poliovirus_3
827	AQX83053	Enterovirus_A71			AUD09291	Human_poliovirus_3
828	APT69932	Enterovirus_A71			AIB00633	Human_poliovirus_3
829	AGA37367	Coxsackievirus_A16			AIB00632	Human_poliovirus_3
830	AJD77353	Enterovirus_A71			AIB00584	Human_poliovirus_3
831	AJD77346	Enterovirus_A71			AUD09229	Human_poliovirus_3
832	AJD77343	Enterovirus_A71			ACX85863	Human_poliovirus_3
833	AJD77342	Enterovirus_A71			AUD09281	Human_poliovirus_3
834	AIA79673	Enterovirus_A71			AAA19635	Human_poliovirus_3
835	AYP73815	Enterovirus_A71			AIB00588	Human_poliovirus_3
836	ACU45381	Enterovirus_A71			AWU46654	Human_poliovirus_3
837	AHX57799	Enterovirus_A71			AIB00625	Human_poliovirus_3
838	AHX57712	Enterovirus_A71			AOW41914	Human_poliovirus_3
839	AHX57693	Enterovirus_A71			AIB00620	Human_poliovirus_3
840	AHX57655	Enterovirus_A71			ACS34685	Human_poliovirus_3
841	AHX57650	Enterovirus_A71			AAA19634	Human_poliovirus_3
842	AGC94567	Enterovirus_A71			AFJ79962	Human_poliovirus_3
843	ADN52609	Enterovirus_A71			AFJ79961	Human_poliovirus_3
844	AFQ91922	Enterovirus_A71			AFJ79960	Human_poliovirus_3
845	ADP00582	Enterovirus_A71			CAA25247	Human_poliovirus_3
846	AAV70117	Coxsackievirus_A16			AIB00629	Human_poliovirus_3
847	AVV61070	Enterovirus_A71			ADP20663	Human_poliovirus_3
848	ATN96927	Enterovirus_A71			ADO22688	Human_poliovirus_3
849	AFK64751	Enterovirus_A71			AAK38582	Human_poliovirus_3
850	AFJ91813	Enterovirus_A71			AAK38584	Human_poliovirus_3
851	APT69931	Enterovirus_A71			AAK38583	Human_poliovirus_3
852	AMN14084	Enterovirus_A71			AAK38585	Human_poliovirus_3
853	AMA66309	Enterovirus_A71			AGW83680	Human_poliovirus_3
854	ALB72988	Enterovirus_A71			AAR83119	Human_poliovirus_3
855	ACY00664	Enterovirus_A71			CAV31568	Coxsackievirus_A17
856	AHN13893	Enterovirus_A71			ABM21516	Coxsackievirus_A17
857	AHN13892	Enterovirus_A71			AAQ02679	Coxsackievirus_A17
858	CDN24701	Enterovirus_A71			AWU65846	Coxsackievirus_A13
859	AHX57822	Enterovirus_A71			AWU65848	Coxsackievirus_A13
860	AHX57785	Enterovirus_A71			AEO51786	Coxsackievirus_A17
861	AHX57702	Enterovirus_A71			AXP79073	Coxsackievirus_A17
862	AHX57657	Enterovirus_A71			AEO51784	Coxsackievirus_A13
863	AGH30720	Enterovirus_A71			AWU65847	Coxsackievirus_A13
864	AEY85211	Coxsackievirus_A12			ABM21515	Coxsackievirus_A17
865	AEK98145	Enterovirus_A71			AEO51782	Coxsackievirus_A13
866	AEK98136	Enterovirus_A71			AEO51785	Coxsackievirus_A17
867	ADI49646	Enterovirus_A71			AEO51781	Coxsackievirus_A13
868	AEA11177	Enterovirus_A71			ABM21507	Coxsackievirus_A13
869	AEU04245	Enterovirus_A71			ABM21506	Coxsackievirus_A13
870	AEP27862	Enterovirus_A71			AAQ02680	Coxsackievirus_A18
871	AUN27634	Coxsackievirus_A16			AWU65849	Coxsackievirus_A13
872	ASJ77392	Enterovirus_A71			ABM21508	Coxsackievirus_A13
873	AQX83055	Enterovirus_A71			ABM21505	Coxsackievirus_A13
874	AFP66570	Enterovirus_A71			ABM54525	Coxsackievirus_A20
875	ACZ73611	Enterovirus_A71			ABM54524	Coxsackievirus_A20
876	CDN24722	Enterovirus_A71			AAQ04836	Coxsackievirus_A18
877	CDN24662	Enterovirus_A71			ABM54527	Coxsackievirus_A20
878	AGW52035	Enterovirus_A71			ABM54528	Coxsackievirus_A20
879	AGT18270	Enterovirus_A71			ABM54526	Coxsackievirus_A20
880	AYO89386	Enterovirus_A71			BAE20393	Coxsackievirus_A18
881	AHX57755	Enterovirus_A71			ABM54530	Coxsackievirus_A20
882	AHX57727	Enterovirus_A71			AAT68249	Human_poliovirus_2
883	AHX57677	Enterovirus_A71			AEO51783	Coxsackievirus_A13
884	AHX57661	Enterovirus_A71			AAQ02677	Coxsackievirus_A13
885	AGH30715	Enterovirus_A71			ABM54523	Coxsackievirus_A20
886	AEK98139	Enterovirus_A71			AAT68247	Human_poliovirus_2
887	AEI99576	Enterovirus_A71			AXP79062	Coxsackievirus_A17
888	ADE80714	Enterovirus_A71			ABM21510	Coxsackievirus_A13
889	AEA11171	Enterovirus_A71			ABM21511	Coxsackievirus_A13
890	BAJ49821	Enterovirus_A71			ABM21513	Coxsackievirus_A13
891	AEP26196	Enterovirus_A71			ABM21512	Coxsackievirus_A13
892	AUN27640	Coxsackievirus_A16			ABM54522	Coxsackievirus_A20
893	ABW98598	Enterovirus_A71			ABM54529	Coxsackievirus_A20
894	APT69935	Enterovirus_A71			ABM21514	Coxsackievirus_A13
895	APR72753	Enterovirus_A71			AXP79070	Coxsackievirus_A20
896	ANT96637	Enterovirus_A71			AXP79064	Coxsackievirus_A20
897	AMA66312	Enterovirus_A71			ABM21509	Coxsackievirus_A13
898	ALN12589	Enterovirus_A71			AAQ02682	Coxsackievirus_A20
899	AFR23508	Enterovirus_A71			AAQ04834	Coxsackievirus_A13
900	AJD77335	Enterovirus_A71			AAQ04837	Coxsackievirus_A20
901	AII80504	Enterovirus_A71			ABC84488	Coxsackievirus_A20
902	ADC84176	Enterovirus_A71			BAZ95883	Coxsackievirus_A20
903	ACB56583	Enterovirus_A71			ABU41836	Human_enterovirus_C102
904	ACI25379	Enterovirus_A71			AXP79063	Coxsackievirus_A20
905	AGO64488	Enterovirus_A71			ABM21504	Coxsackievirus_A11
906	SJK83378	Enterovirus_A71			ABM21503	Coxsackievirus_A11
907	AYP73816	Enterovirus_A71			AAQ04835	Coxsackievirus_A15
908	ACU45377	Enterovirus_A71			AEO51780	Coxsackievirus_A11
909	AHX57659	Enterovirus_A71			AEO51778	Coxsackievirus_A11
910	AFP57464	Enterovirus_A71			AAQ02676	Coxsackievirus_A11
911	AEB71507	EVA_71_HZ08/Hangzhou/2008			BAZ95882	Coxsackievirus_A15
912	ADI49642	Enterovirus_A71			AEO51779	Coxsackievirus_A11
913	BAJ78245	Enterovirus_A71			AIT57556	Enterovirus_C99
914	AEQ29659	Enterovirus_A71			ABU41835	Enterovirus_C99
915	ACH70118	Enterovirus_A71			ACT31465	Enterovirus_C96
916	AUS83530	Enterovirus_A71			ABM54517	Enterovirus_C99
917	AQX92156	Enterovirus_A71			SPS68046	Enterovirus_C99
918	AJY53410	Enterovirus_A71			AEO51787	Enterovirus_C99
919	AKN89893	Enterovirus_A71			ABM54519	Enterovirus_C99
920	ALB72986	Enterovirus_A71			SPS68044	Enterovirus_C99
921	AKB94075	Enterovirus_A71			ABM54520	Enterovirus_C99
922	AJD77355	Enterovirus_A71			ABM54521	Enterovirus_C99
923	AIG59230	Enterovirus_A71			AEE25814	Enterovirus_C96
924	ACY00662	Enterovirus_A71			ABM54550	Enterovirus_C96
925	AHN13889	Enterovirus_A71			ALC74273	Enterovirus_C96
926	AHA38102	Enterovirus_A71			AIT57557	Enterovirus_C99
927	AHX57790	Enterovirus_A71			AWU65871	Enterovirus_C96
928	AEC13063	Enterovirus_A71			ALC74272	Enterovirus_C96
929	ADJ37049	Enterovirus_A71			AGX93074	Enterovirus_C99
930	ADI49645	Enterovirus_A71			ALL26332	Enterovirus_C96
931	ABA00709	Enterovirus_A71			AHF72731	Enterovirus_C96
932	BAJ78269	Enterovirus_A71			AWU65860	Coxsackievirus_A24
933	BAJ78267	Enterovirus_A71			AHW46241	Coxsackievirus_A24
934	ADX36154	Enterovirus_A71			ACT31466	Enterovirus_C96
935	AEQ59480	Enterovirus_A71			ABM54539	Coxsackievirus_A21
936	AUS83531	Enterovirus_A71			ABM54541	Coxsackievirus_A21
937	AUB45016	Enterovirus_A71			AEE25815	Enterovirus_C96
938	ASK51767	Enterovirus_A71			ABM54545	Coxsackievirus_A24
939	AFK32302	Enterovirus_A71			ABM54551	Coxsackievirus_A24
940	AQX83067	Enterovirus_A71			ABM54538	Coxsackievirus_A21
941	AQX83058	Enterovirus_A71			AWU65872	Enterovirus_C96
942	AOS85282	Enterovirus_A71			ABM54540	Coxsackievirus_A21
943	AAD22046	Enterovirus_A71			ABM54549	Coxsackievirus_A24
944	AJQ21573	Enterovirus_A71			BAM71656	Coxsackievirus_A24
945	AJD77367	Enterovirus_A71			AWU65863	Coxsackievirus_A24
946	ACY00665	Enterovirus_A71			ANA57377	Coxsackievirus_A24
947	CDN24700	Enterovirus_A71			ANA57368	Coxsackievirus_A24
948	CDN24695	Enterovirus_A71			ABM54533	Coxsackievirus_A21
949	AYM55163	Enterovirus_A71			BAM71655	Coxsackievirus_A24
950	AHX57796	Enterovirus_A71			AEO78970	Coxsackievirus_A24
951	AEC47482	Enterovirus_A			ANQ44600	Coxsackievirus_A21
952	ABC69254	Enterovirus_A71			AIM41611	Coxsackievirus_A24
953	ABN11270	Enterovirus_A71			ABM54544	Coxsackievirus_A24
954	ACH70109	Enterovirus_A71			ABM54532	Coxsackievirus_A21
955	AWS21465	Enterovirus_A71			ABM54531	Coxsackievirus_A21
956	BBD18128	Enterovirus_A71			ABM54535	Coxsackievirus_A21
957	ASJ77393	Enterovirus_A71			BAM71654	Coxsackievirus_A24
958	APT69928	Enterovirus_A71			ABM54542	Coxsackievirus_A24
959	ALC76383	Enterovirus_A71			ABM54543	Coxsackievirus_A24
960	AJQ21585	Enterovirus_A71			ANQ44599	Coxsackievirus_A21
961	ADC32613	Enterovirus_A71			AIM41613	Coxsackievirus_A24
962	ACB56582	Enterovirus_A71			ABM54537	Coxsackievirus_A21
963	ACF60581	Enterovirus_A71			ASZ70058	Coxsackievirus_A24
964	CDN24703	Enterovirus_A71			AQY04154	Coxsackievirus_A21
965	CDN24693	Enterovirus_A71			AAW72811	Human_enterovirus_Hangzhou13-02
966	CDN24634	Enterovirus_A71			ALF95160	Coxsackievirus_A21
967	BAN79276	Enterovirus_A71			AIM41612	Coxsackievirus_A24
968	SJK83382	Enterovirus_A71			BAM71653	Coxsackievirus_A24
969	AYP73818	Enterovirus_A71			BAM71643	Coxsackievirus_A24
970	AYO89396	Enterovirus_A71			ABD97876	Coxsackievirus_A24
971	AHX57764	Enterovirus_A71			ASW20957	Coxsackievirus_A21
972	AHX57658	Enterovirus_A71			ANC94866	Coxsackievirus_A24
973	AHX57641	Enterovirus_A71			AAW72810	Human_enterovirus_Ningbo3-02
974	ADE80708	Enterovirus_A71			ABM54547	Coxsackievirus_A24
975	AEC47474	Enterovirus_A			ANQ44601	Coxsackievirus_A21
976	BAD89964	Enterovirus_A71			ABM54546	Coxsackievirus_A24
977	AEA11175	Enterovirus_A71			ABM54548	Coxsackievirus_A24
978	AEA11173	Enterovirus_A71			ABM54534	Coxsackievirus_A21
979	BAJ78246	Enterovirus_A71			AAQ02684	Coxsackievirus_A21
980	BAJ49820	Enterovirus_A71			ABM54536	Coxsackievirus_A21
981	ADQ54216	Enterovirus_A71			AAQ83727	Coxsackievirus_A21
982	ACH70095	Enterovirus_A71			AEN25585	Coxsackievirus_A24
983	AUI41040	Enterovirus_A71			AWV63314	Enterovirus_C
984	ATY38888	Enterovirus_A71			AWU65861	Coxsackievirus_A24
985	AFH66790	Enterovirus_A71			AAQ04838	Coxsackievirus_A21
986	APU51914	Enterovirus_A71			AWV63316	Enterovirus_C
987	AOS85279	Enterovirus_A71			AGX93075	Enterovirus_C99
988	AAX84010	Enterovirus_A71			AEO78969	Coxsackievirus_A24
989	ALC76382	Enterovirus_A71			AWV63315	Enterovirus_C
990	AJQ21578	Enterovirus_A71			P36290	Human_coxsackievirus_A24_EH24/70
991	AJQ21576	Enterovirus_A71			AEO78972	Coxsackievirus_A24
992	ACY00666	Enterovirus_A71			P22055	Human_coxsackievirus_A21_Coe
993	ACJ04793	Enterovirus_A71			AAQ83726	Coxsackievirus_A21
994	ACJ04792	Enterovirus_A71			AEO78971	Coxsackievirus_A24
995	CDN24723	Enterovirus_A71			ABM54518	Enterovirus_C99
996	CDN24688	Enterovirus_A71			AWU65873	Enterovirus_C96
997	CDN24638	Enterovirus_A71			AIM19470	Enterovirus_C
998	AGO64489	Enterovirus_A71			AWU65862	Coxsackievirus_A24
999	AYP73862	Enterovirus_A71			AKS26955	Enterovirus_C99
1000	AYP73868	Enterovirus_A71			AOW41913	Enterovirus_C99
1001	AYP73828	Enterovirus_A71			ABE02672	Human_poliovirus_1
1002	AYO89374	Enterovirus_A71			ABE02673	Human_poliovirus_1
1003	AYO89379	Enterovirus_A71			ABE02671	Human_poliovirus_1
1004	ACU45378	Enterovirus_A71			ABE02679	Human_poliovirus_1
1005	AFQ91921	Enterovirus_A71			ABE02678	Human_poliovirus_1
1006	ADE80715	Enterovirus_A71			ABE02674	Human_poliovirus_1
1007	ADG57604	Enterovirus_A71			ABE02675	Human_poliovirus_1
1008	BAJ49829	Enterovirus_A71			BAO53927	Coxsackievirus_A19
1009	ADN65642	Enterovirus_A71			AWU65852	Coxsackievirus_A19
1010	ATY38889	Enterovirus_A71			AWU65858	Coxsackievirus_A19
1011	AJQ21566	Enterovirus_A71			AWU65853	Coxsackievirus_A19
1012	AIG13042	Enterovirus_A71			ANV28183	Human_enterovirus_C105
1013	AIA79674	Enterovirus_A71			ADK22846	Enterovirus_C109
1014	ACO89623	Enterovirus_A71			AXL95331	Enterovirus_C109
1015	AHN13888	Enterovirus_A71			ANV28182	Human_enterovirus_C105
1016	CDN24737	Enterovirus_A71			AIX97183	Human_enterovirus_C105
1017	CDN24725	Enterovirus_A71			AIX97182	Human_enterovirus_C105
1018	CDN24676	Enterovirus_A71			AWI47728	Enterovirus_C109
1019	ACU45379	Enterovirus_A71			ARF07340	Enterovirus_C
1020	AGH32775	Enterovirus_A71			AWI47727	Enterovirus_C109
1021	AGH30719	Enterovirus_A71			AIX97180	Human_enterovirus_C105
1022	AGC60009	Enterovirus_A71			AIX97179	Human_enterovirus_C105
1023	AGC60008	Enterovirus_A71			AGI61099	Coxsackievirus_A19
1024	AFD53622	Enterovirus_A71			AET35067	Enterovirus_C
1025	AEK77620	Enterovirus_A71			AIX97181	Human_enterovirus_C105
1026	AEI99577	Enterovirus_A71			AGV08299	Human_enterovirus_C117
1027	ADE80712	Enterovirus_A71			AGI61100	Coxsackievirus_A19
1028	ADP00580	Enterovirus_A71			AUF49622	Coxsackievirus_A19
1029	BAJ49828	Enterovirus_A71			AGV08298	Human_enterovirus_C117
1030	ADQ54217	Enterovirus_A71			AXL95332	Coxsackievirus_A1
1031	AEQ29658	Enterovirus_A71			AAQ02675	Coxsackievirus_A1
1032	APT69924	Enterovirus_A71			ANV28184	Human_enterovirus_C117
1033	AFR23504	Enterovirus_A71			AFR46521	Human_enterovirus_C117
1034	ALB72993	Enterovirus_A71			AAQ02681	Coxsackievirus_A19
1035	ALB72992	Enterovirus_A71			AFQ62099	Enterovirus_C116
1036	CDN24715	Enterovirus_A71			AFJ19134	Enterovirus_C109
1037	CDN24696	Enterovirus_A71			AXP79060	Coxsackievirus_A1
1038	CDN24677	Enterovirus_A71			AWU65845	Coxsackievirus_A1
1039	CDN24675	Enterovirus_A71			AFS33290	Human_enterovirus_C105
1040	AHC99295	Enterovirus_A71			AFQ55938	Coxsackievirus_A1
1041	AYP73817	Enterovirus_A71			AFQ55937	Coxsackievirus_A1
1042	AYP73823	Enterovirus_A71			AGI61098	Coxsackievirus_A22
1043	AYP73841	Enterovirus_A71			AER29982	Coxsackievirus_A22
1044	AYO89390	Enterovirus_A71			AGA18499	Human_enterovirus_C104
1045	AYO89380	Enterovirus_A71			AGA18495	Human_enterovirus_C104
1046	BAJ05618	Enterovirus_A71			AKU89613	Human_enterovirus_C104
1047	BAJ05615	Enterovirus_A71			AAQ02683	Coxsackievirus_A22
1048	AEK77619	Enterovirus_A71			AGI61097	Coxsackievirus_A1
1049	ADK88905	Enterovirus_A71			AGI61092	Human_enterovirus_C104
1050	ADI49643	Enterovirus_A71			AGA18498	Human_enterovirus_C104
1051	ABA00710	Enterovirus_A71			AGI61096	Coxsackievirus_A22
1052	AEA11172	Enterovirus_A71			AGA18497	Human_enterovirus_C104
1053	ACH70076	Enterovirus_A71			AGA18494	Human_enterovirus_C104
1054	Q66479	EVA_71_(strain_7423/MS/87)			AXL95334	Coxsackievirus_A22
1055	ASK51768	Enterovirus_A71			AGA18493	Human_enterovirus_C104
1056	AQX83069	Enterovirus_A71			BAM10196	Human_enterovirus_C104
1057	AQX83070	Enterovirus_A71			AFV92903	Human_enterovirus_C118
1058	APT69930	Enterovirus_A71			AXL95321	Coxsackievirus_A22
1059	AAX84012	Enterovirus_A71			ABM21517	Coxsackievirus_A22
1060	AAX84006	Enterovirus_A71			AXL95335	Coxsackievirus_A22
1061	ALC76385	Enterovirus_A71			ABM21518	Coxsackievirus_A22
1062	ALC76379	Enterovirus_A71			AFS33289	Human_enterovirus_C118
1063	ALC04472	Enterovirus_A71			AGI61091	Human_enterovirus_C104
1064	ADC54995	Enterovirus_A71			ACU27241	Human_enterovirus_C104
1065	ACI03062	Enterovirus_A71			AGP75905	Human_enterovirus_C118
1066	CDN24709	Enterovirus_A71			BAH78309	Human_poliovirus_1
1067	CDN24705	Enterovirus_A71			BAH78526	Human_poliovirus_1
1068	CDN24670	Enterovirus_A71			BAH78528	Human_poliovirus_1
1069	AGW99239	Enterovirus_A71			BAO53925	Coxsackievirus_A19
1070	AYP73851	Enterovirus_A71			AXP79072	Coxsackievirus_A17
1071	AHX57705	Enterovirus_A71			AZQ24790	Coxsackievirus_A20
1072	AEZ35249	Enterovirus_A71			AUD09283	Human_poliovirus_1
1073	BAD89965	Enterovirus_A71			AII77457	Coxsackievirus_A13
1074	BAJ78248	Enterovirus_A71			AII77456	Coxsackievirus_A13
1075	AFN20478	Enterovirus_A71			AGI61093	Human_enterovirus_C104
1076	AFI82001	Enterovirus_A71			AGI61095	Human_enterovirus_C104
1077	AQX83062	Enterovirus_A71
1078	AQX83060	Enterovirus_A71
1079	AQT26512	Enterovirus_A71
1080	APT69927	Enterovirus_A71
1081	AOE47935	Enterovirus_A71
1082	ALC04474	Enterovirus_A71
1083	AJQ21567	Enterovirus_A71
1084	AIY27446	Enterovirus_A
1085	CDN24736	Enterovirus_A71
1086	CDN24710	Enterovirus_A71
1087	CDN24689	Enterovirus_A71
1088	CDN24660	Enterovirus_A71
1089	AHB78922	Enterovirus_A71
1090	AFQ91918	Enterovirus_A71
1091	ADE80716	Enterovirus_A71
1092	ABC69256	Enterovirus_A71
1093	ABC69255	Enterovirus_A71
1094	AEA11176	Enterovirus_A71
1095	AEA11174	Enterovirus_A71
1096	BAJ78247	Enterovirus_A71
1097	ACM47545	Enterovirus_A71
1098	AEQ59478	Enterovirus_A71
1099	AVD69557	Enterovirus_A71
1100	AQX83071	Enterovirus_A71
1101	AQX83059	Enterovirus_A71
1102	AQX83073	Enterovirus_A71
1103	AMN14082	Enterovirus_A71
1104	AAX11446	Coxsackievirus_A16
1105	ALB72989	Enterovirus_A71
1106	ACO89615	Enterovirus_A71
1107	CDN24716	Enterovirus_A71
1108	CDN24714	Enterovirus_A71
1109	AYP73854	Enterovirus_A71
1110	AYO89378	Enterovirus_A71
1111	AYO89376	Enterovirus_A71
1112	AHY81306	Enterovirus_A71
1113	AFO54604	Enterovirus_A71
1114	AFD53620	Enterovirus_A71
1115	ABC69251	Enterovirus_A71
1116	BAJ78270	Enterovirus_A71
1117	BAJ78259	Enterovirus_A71
1118	BAJ78249	Enterovirus_A71
1119	AQX83066	Enterovirus_A71
1120	AQX83057	Enterovirus_A71
1121	AMO00798	Enterovirus_A71
1122	ALC04478	Enterovirus_A71
1123	AJQ21577	Enterovirus_A71
1124	ACO89614	Enterovirus_A71
1125	CDN24685	Enterovirus_A71
1126	CDN24680	Enterovirus_A71
1127	CDN24663	Enterovirus_A71
1128	CDN24643	Enterovirus_A71
1129	AYP73843	Enterovirus_A71
1130	AHY81317	Enterovirus_A71
1131	AEC47476	Enterovirus_A
1132	ABC69248	Enterovirus_A71
1133	ABE60737	Enterovirus_A71
1134	BAJ78250	Enterovirus_A71
1135	ASC48694	Enterovirus_A71
1136	ARU09837	Enterovirus_A71
1137	AAX84007	Enterovirus_A71
1138	AKA60616	Enterovirus_A71
1139	AJQ21584	Enterovirus_A71
1140	ACO89625	Enterovirus_A71
1141	ACO89621	Enterovirus_A71
1142	ACO89620	Enterovirus_A71
1143	CDN24636	Enterovirus_A71
1144	CDN24630	Enterovirus_A71
1145	AYP73855	Enterovirus_A71
1146	AYP73845	Enterovirus_A71
1147	AHY81314	Enterovirus_A71
1148	BBA57881	Enterovirus_A71
1149	APT69934	Enterovirus_A71
1150	AIG13043	Enterovirus_A71
1151	CDN24730	Enterovirus_A71
1152	CDN24720	Enterovirus_A71
1153	CDN24718	Enterovirus_A71
1154	CDN24697	Enterovirus_A71
1155	CDN24639	Enterovirus_A71
1156	AYP73860	Enterovirus_A71
1157	AFQ91920	Enterovirus_A71
1158	ACO59914	Enterovirus_A71
1159	ABC69262	Enterovirus_A71
1160	BAF48340	Enterovirus_A71
1161	BAJ78260	Enterovirus_A71
1162	APW85177	Enterovirus_A71
1163	AAX84016	Enterovirus_A71
1164	AAX84005	Enterovirus_A71
1165	ALC76378	Enterovirus_A71
1166	ACO89626	Enterovirus_A71
1167	CDN24734	Enterovirus_A71
1168	CDN24712	Enterovirus_A71
1169	CDN24674	Enterovirus_A71
1170	CDN24672	Enterovirus_A71
1171	CDN24645	Enterovirus_A71
1172	AYP73867	Enterovirus_A71
1173	AYP73876	Enterovirus_A71
1174	BAJ05616	Enterovirus_A71
1175	AFD54862	Enterovirus_A71
1176	ABC69258	Enterovirus_A71
1177	BAJ78255	Enterovirus_A71
1178	AXF50688	Enterovirus_A71
1179	AFN20470	Enterovirus_A71
1180	AAX84008	Enterovirus_A71
1181	ALC76376	Enterovirus_A71
1182	ALC04480	Enterovirus_A71
1183	ALC04476	Enterovirus_A71
1184	CDN24713	Enterovirus_A71
1185	CDN24654	Enterovirus_A71
1186	AYP73856	Enterovirus_A71
1187	AYO89384	Enterovirus_A71
1188	AHY81318	Enterovirus_A71
1189	AFD53621	Enterovirus_A71
1190	ADE80724	Enterovirus_A71
1191	ABC69257	Enterovirus_A71
1192	ACK37353	Enterovirus_A71
1193	AEN79438	Enterovirus_A71
1194	AAX84003	Enterovirus_A71
1195	AJQ21580	Enterovirus_A71
1196	CDN24678	Enterovirus_A71
1197	CDN24669	Enterovirus_A71
1198	CDN24653	Enterovirus_A71
1199	CDN24642	Enterovirus_A71
1200	CDN24635	Enterovirus_A71
1201	AHA61370	Enterovirus_A71
1202	AYP73871	Enterovirus_A71
1203	AYP73861	Enterovirus_A71
1204	AYP73864	Enterovirus_A71
1205	AHY81300	Enterovirus_A71
1206	AFD03543	Enterovirus_A71
1207	ADE80723	Enterovirus_A71
1208	AVZ03180	Enterovirus_A71
1209	BBA57880	Enterovirus_A71
1210	AAK13008	Enterovirus_5865/sin/000009
1211	AAX84013	Enterovirus_A71
1212	ALC04471	Enterovirus_A71
1213	ACX46121	Enterovirus_A71
1214	AHN91977	Enterovirus_A71
1215	CDN24691	Enterovirus_A71
1216	CDN24683	Enterovirus_A71
1217	CDN24640	Enterovirus_A71
1218	BAN79274	Enterovirus_A71
1219	AEC47478	Enterovirus_A
1220	BBD18129	Enterovirus_A71
1221	CDN24733	Enterovirus_A71
1222	AYP73870	Enterovirus_A71
1223	AYP73850	Enterovirus_A71
1224	AHY81313	Enterovirus_A71
1225	AHY81312	Enterovirus_A71
1226	ABC69261	Enterovirus_A71
1227	AEQ59479	Enterovirus_A71
1228	ACH70108	Enterovirus_A71
1229	BBD18130	Enterovirus_A71
1230	AAX84019	Enterovirus_A71
1231	AAX84004	Enterovirus_A71
1232	ALC04479	Enterovirus_A71
1233	ALC04477	Enterovirus_A71
1234	AJQ21581	Enterovirus_A71
1235	CDN24657	Enterovirus_A71
1236	CDN24631	Enterovirus_A71
1237	AHY81304	Enterovirus_A71
1238	BAJ05611	Enterovirus_A71
1239	BAJ05606	Enterovirus_A71
1240	ADI40103	Enterovirus_A71
1241	AFN20471	Enterovirus_A71
1242	APW85173	Enterovirus_A71
1243	AAX84015	Enterovirus_A71
1244	AKB94076	Enterovirus_A71
1245	ACA61275	Enterovirus_A71
1246	BAN79275	Enterovirus_A71
1247	AHY81316	Enterovirus_A71
1248	AHY81299	Enterovirus_A71
1249	AFD34253	Enterovirus_A71
1250	AFD03545	Enterovirus_A71
1251	ABC69260	Enterovirus_A71
1252	BAJ49822	Enterovirus_A71
1253	ALN12591	Enterovirus_A71
1254	ALB72996	Enterovirus_A71
1255	AKB94077	Enterovirus_A71
1256	ACO89619	Enterovirus_A71
1257	ACB12927	Enterovirus_A71
1258	AYP73872	Enterovirus_A71
1259	BAJ05612	Enterovirus_A71
1260	ABQ58081	Enterovirus_A71
1261	AFN20476	Enterovirus_A71
1262	AFR23507	Enterovirus_A71
1263	ACO89624	Enterovirus_A71
1264	BAN79277	Enterovirus_A71
1265	AHY81303	Enterovirus_A71
1266	AEI99574	Enterovirus_A71
1267	AFJ20679	Enterovirus_A71
1268	AAX84009	Enterovirus_A71
1269	BAG82822	Enterovirus_A71
1270	AFJ40582	Enterovirus_A71
1271	ABC69259	Enterovirus_A71
1272	CAL36657	Enterovirus_A71
1273	AFN20481	Enterovirus_A71
1274	CDN24652	Enterovirus_A71
1275	BAJ05610	Enterovirus_A71
1276	BAJ49823	Enterovirus_A71
1277	ACB12926	Enterovirus_A71
1278	APW85804	Enterovirus_A71
1279	ALB72987	Enterovirus_A71
1280	ACV33371	Enterovirus_A71
1281	AEI55866	Enterovirus_A71
1282	ADO85560	Enterovirus_A71
1283	AAX84017	Enterovirus_A71
1284	AFQ91923	Enterovirus_A71
1285	BAH23269	Enterovirus_A71
1286	AFN20474	Enterovirus_A71
1287	AML83911	Enterovirus_A71
1288	CDN24731	Enterovirus_A71
1289	AFD53619	Enterovirus_A71
1290	AFC75700	Enterovirus_A71
1291	AAY59418	Enterovirus_A71
1292	Q66478	Human_enterovirus_71_(strain_BRCR)
1293	ACO89617	Enterovirus_A71
1294	ACO89616	Enterovirus_A71
1295	ACN59569	Enterovirus_A71
1296	AHN91978	Enterovirus_A71
1297	AEC47475	Enterovirus_A
1298	CAL36655	Enterovirus_A71
1299	AKN20221	Enterovirus_A71
1300	AAX84018	Enterovirus_A71
1301	CDN24650	Enterovirus_A71
1302	CAL36656	Enterovirus_A71
1303	CAE52534	Enterovirus_A71
1304	AHK12885	Enterovirus_A71
1305	AAF68470	Enterovirus_A71
1306	AAF68471	Enterovirus_A71
1307	AHN91979	Enterovirus_A71
1308	ADD84781	Enterovirus_A71
1309	ADD91656	Enterovirus_A71
1310	AFN20472	Enterovirus_A71
1311	ALB72991	Enterovirus_A71
1312	ALB72984	Enterovirus_A71
1313	SJK83376	Coxsackievirus_A14
1314	BAJ05613	Enterovirus_A71
1315	CDN24659	Enterovirus_A71
1316	CDN24651	Enterovirus_A71
1317	AIZ97148	Coxsackievirus_A14
1318	ACF21980	Enterovirus_A71
1319	SJK83375	Coxsackievirus_A14
1320	AEY79505	Coxsackievirus_A14
1321	AAR38849	Coxsackievirus_A14
1322	ABQ58082	Enterovirus_A71
1323	AIZ97149	Coxsackievirus_A14
1324	CDQ47775	Enterovirus_A120
1325	AAR32993	Enterovirus_A71
1326	AJP06021	Enterovirus_A120
1327	AAD22045	Enterovirus_A71
1328	AVQ54967	Coxsackievirus_A14
1329	ALB72985	Enterovirus_A71
1330	AAG23181	Enterovirus_A71
1331	ACO89618	Enterovirus_A71
1332	ALB72999	Enterovirus_A71
1333	APC23158	Simian_enterovirus_19
1334	APC23151	Simian_enterovirus_A92
1335	AAV70121	Coxsackievirus_A16
1336	BAJ78278	Enterovirus_A71
1337	BAJ78275	Enterovirus_A71
1338	AEY79501	Coxsackievirus_A10
1339	APC23152	Simian_enterovirus_19
1340	AEY79506	Coxsackievirus_A14
1341	AGF90538	Enterovirus_A71
